# Supplementary material for: Genetic Relationships of Ethnic Minorities in Southwest China Revealed by Microsatellite Markers
Source: PLoS One. 2010 Mar 29;5(3):e9895. doi: 10.1371/journal.pone.0009895 (PMC2847899; doi:10.1371/journal.pone.0009895)
Supplement: Table S2 — Expected heterozygosities (HE) for all markers of each population. Values are crossed out for the 5 loci where missing rates within respective population are higher than 40%. (0.02 MB XLS) [file pone.0009895.s005.xls]

## Sheet: Table S2
Table S2. Expected heterozygosities (HE) for all markers of each population. Values are crossed out for the 5 loci where missing rates within respective population are higher than 40%.

## Sheet: Expected Het.
Population	D3S1297	D3S1304	D3S1263	D3S1266	D3S1285	D3S1278	D3S1292	D3S1279	D3S1614	D3S1580
Map Position (cM)	8.3	22.3	36.1	52.6	91.2	129.7	146.6	169.6	177.8	207.7
HanGansu	0.762	0.82	0.893	0.731	0.686	0.752	0.878	0.749	0.745	0.878
HanGuangdong	0.719	0.8	0.912	0.732	0.707	0.759	0.842	0.676	0.756	0.849
HanShandong	0.732	0.808	0.857	0.676	0.668	0.745	0.886	0.755	0.678	0.835
Aini	0.697	0.806	0.874	0.658	0.637	0.759	0.849	0.775	0.747	0.757
Bai	0.738	0.823	0.908	0.7	0.684	0.752	0.863	0.798	0.649	0.809
Drung	0.764	0.734	0.833	0.658	0.63	0.647	0.865	0.838	0.736	0.733
Jino	0.75	0.893	0.891	0.677	0.637	0.812	0.85	0.723	0.797	0.876
LisuFugong	0.651	0.783	0.844	0.767	0.729	0.705	0.886	0.809	0.73	0.762
LisuLiuku	0.64	0.81	0.897	0.732	0.654	0.791	0.826	0.761	0.801	0.771
NuFugong	0.739	0.78	0.887	0.691	0.76	0.692	0.875	0.782	0.713	0.805
NuGongshan	0.615	0.774	0.879	0.757	0.72	0.689	0.825	0.838	0.754	0.77
Pumi	0.716	0.821	0.832	0.788	0.665	0.712	0.894	0.833	0.749	0.75
Tibetan	0.73	0.933	0.888	0.67	0.69	0.672	0.899	0.84	0.737	0.865
Yi	0.696	0.828	0.874	0.708	0.732	0.784	0.884	0.829	0.753	0.79
Dai	0.717	0.82	0.894	0.598	0.747	0.76	0.885	0.66	0.777	0.828
Li	0.631	0.778	0.888	0.661	0.663	0.677	0.888	0.697	0.801	0.807
Maonan	0.764	0.796	0.884	0.695	0.63	0.791	0.868	0.767	0.774	0.854
Mulam	0.649	0.758	0.884	0.702	0.774	0.784	0.884	0.721	0.714	0.787
Zhuang	0.683	0.803	0.905	0.712	0.749	0.791	0.89	0.701	0.73	0.844
Blang	0.652	0.793	0.899	0.68	0.757	0.682	0.898	0.69	0.773	0.887
Deang	0.763	0.814	0.875	0.724	0.727	0.829	0.847	0.759	0.709	0.855
WaCangyuan	0.682	0.83	0.87	0.637	0.714	0.73	0.849	0.705	0.784	0.692
WaXimeng	0.662	0.823	0.886	0.69	0.799	0.716	0.875	0.744	0.749	0.887
Dongxiang	0.762	0.829	0.899	0.723	0.757	0.822	0.859	0.816	0.776	0.86
Mongolian	0.759	0.796	0.887	0.729	0.662	0.81	0.857	0.759	0.781	0.851
Tu	0.754	0.763	0.873	0.75	0.701	0.728	0.903	0.773	0.698	0.843
Kirgiz	0.799	0.807	0.913	0.727	0.758	0.83	0.901	0.766	0.728	0.868
Salar	0.765	0.815	0.893	0.682	0.739	0.772	0.891	0.792	0.706	0.871
Uyghur	0.836	0.771	0.901	0.71	0.773	0.881	0.857	0.802	0.827	0.886
Tajik	0.78	0.761	0.877	0.697	0.723	0.899	0.862	0.844	0.813	0.872
