# Supplementary material for: Genetic Relationships of Ethnic Minorities in Southwest China Revealed by Microsatellite Markers
Source: PLoS One. 2010 Mar 29;5(3):e9895. doi: 10.1371/journal.pone.0009895 (PMC2847899; doi:10.1371/journal.pone.0009895)
Supplement: Table S3 — Detailed frequency data of 10 loci for studied populations. Numbers in header line represent fragment sizes called in the GeneMarker environment. Contained in the last column of each table are the allele numbers that were successfully called for each population. (0.09 MB XLS) [file pone.0009895.s006.xls]

## Sheet: Table S3
Table S3. Detailed frequency data of 10 loci for studied populations. Numbers in header line represent fragment sizes called in the GeneMarker environment. Contained in the last column of each table are the allele numbers that were successfully called for each population.

## Sheet: D3s1263
	180	186	188	190	192	194	196	198	200	202	204	206	208	210	212	214	216	218	220
Li	0.0480769	0	0	0	0.00961538	0.0288462	0.201923	0.182692	0.0769231	0.0865385	0.0769231	0.0769231	0.125	0.0288462	0.00961538	0.0288462	0	0.0192308	0	104
Dulong	0	0.00909091	0	0	0.00909091	0.00909091	0.0818182	0.336364	0.0545455	0.0636364	0.1	0.136364	0.127273	0.0363636	0.0363636	0	0	0	0	110
Wa(Boliang)	0	0	0	0	0.15	0.03	0.14	0.24	0.02	0.05	0.09	0.13	0.09	0.02	0	0.04	0	0	0	100
Wa(Ximeng)	0	0	0	0	0.03125	0.0416667	0.135417	0.229167	0.0416667	0.0625	0.09375	0.0729167	0.114583	0.125	0.03125	0.0104167	0.0104167	0	0	96
Lisu(Liuku)	0	0	0	0	0.0185185	0.037037	0.185185	0.138889	0.0833333	0.0833333	0.0648148	0.12963	0.12037	0.0277778	0.037037	0.0648148	0.00925926	0	0	108
Lisu(Fugong)	0	0	0	0	0.0212766	0.0212766	0.170213	0.265957	0	0.0425532	0.0744681	0.212766	0.0531915	0.0425532	0.0851064	0.0106383	0	0	0	94
Tu	0	0	0	0	0.016129	0.129032	0.177419	0.241935	0.112903	0.0483871	0.0967742	0.0645161	0.0645161	0.0322581	0	0.016129	0	0	0	62
Nu(Fugong)	0	0	0	0	0.04	0	0.2	0.1	0.08	0.06	0.14	0.12	0.15	0.05	0.02	0.02	0.02	0	0	100
Nu(Gongshan)	0	0	0	0.01	0	0.01	0.06	0.18	0.06	0.15	0.12	0.18	0.12	0.07	0.04	0	0	0	0	100
Bai	0	0	0	0	0.0425532	0.0319149	0.138298	0.138298	0.106383	0.0957447	0.0851064	0.106383	0.117021	0.0212766	0.0851064	0.0212766	0.0106383	0	0	94
Dai	0	0	0	0	0.0338983	0.00847458	0.0847458	0.20339	0.059322	0.0932203	0.0932203	0.152542	0.0508475	0.0508475	0.110169	0.0169492	0.0423729	0	0	118
Aini	0	0	0	0	0	0.0462963	0.0740741	0.268519	0.0925926	0.12037	0.0555556	0.0740741	0.111111	0.0555556	0.0833333	0.0185185	0	0	0	108
Sala	0.0188679	0	0	0.0283019	0.0188679	0.0377358	0.160377	0.188679	0.103774	0.0377358	0.132075	0.0754717	0.103774	0.0660377	0.00943396	0.00943396	0.00943396	0	0	106
Han(Guangdong)	0	0	0	0	0.025641	0.0384615	0.115385	0.166667	0.0641026	0.0897436	0.128205	0.0769231	0.0897436	0.102564	0.0384615	0.0384615	0.025641	0	0	78
Deang	0	0	0	0	0.0490196	0.0490196	0.186275	0.22549	0.0882353	0.0490196	0.0882353	0.0392157	0.137255	0.0686275	0.0196078	0	0	0	0	102
Mulao	0.0918367	0.0102041	0	0	0.0306122	0.0306122	0.285714	0.0918367	0.0408163	0.0714286	0.0510204	0.0714286	0.0408163	0.0612245	0.0510204	0.0408163	0.0204082	0.0102041	0	98
Pumi	0	0.00746269	0	0.0298507	0	0.0597015	0.276119	0.261194	0.0373134	0.0373134	0.0746269	0.11194	0.0522388	0.0298507	0.0223881	0	0	0	0	134
Yi	0	0	0	0	0.0384615	0.0576923	0.173077	0.201923	0.125	0.0961538	0.00961538	0.105769	0.144231	0.0384615	0	0.00961538	0	0	0	104
Zhuang	0	0.0116279	0	0	0.0406977	0.0406977	0.122093	0.145349	0.122093	0.0581395	0.0697674	0.0872093	0.0406977	0.156977	0.0406977	0.0348837	0.0174419	0.00581395	0.00581395	172
Khalkhas	0	0	0	0	0.0365854	0.0365854	0.0853659	0.146341	0.0731707	0.0609756	0.109756	0.121951	0.134146	0.0853659	0.0365854	0.0609756	0.0121951	0	0	82
Tajike	0	0	0	0	0.0384615	0.192308	0.205128	0.102564	0.025641	0	0.115385	0.0641026	0.141026	0.0512821	0.0384615	0.025641	0	0	0	78
Han(Gansu)	0	0	0	0	0.0263158	0.0394737	0.210526	0.157895	0.105263	0.0394737	0.0789474	0.0789474	0.118421	0.0657895	0.0526316	0.0263158	0	0	0	76
Dongxiang	0	0	0	0.0243902	0.0243902	0.0243902	0.182927	0.097561	0.0609756	0.134146	0.0487805	0.146341	0.097561	0.097561	0.0487805	0.0121951	0	0	0	82
Mongolian2	0	0	0	0	0.0217391	0.0652174	0.163043	0.173913	0.076087	0.0326087	0.119565	0.184783	0.0434783	0.0217391	0.0434783	0.0326087	0.0217391	0	0	92
Tibetan	0.0111111	0	0	0	0.0222222	0.0444444	0.188889	0.188889	0.0888889	0.0777778	0.0222222	0.111111	0.122222	0.0666667	0.0111111	0.0444444	0	0	0	90
Han(Shandong)	0	0	0	0	0.0111111	0.0333333	0.0888889	0.3	0.0666667	0.0555556	0.133333	0.122222	0.0888889	0.0666667	0.0111111	0.0111111	0.0111111	0	0	90
Jinuo	0	0	0	0	0.00943396	0.00943396	0.141509	0.141509	0.103774	0.113208	0.141509	0.122642	0.122642	0.0377358	0.0377358	0.00943396	0.00943396	0	0	106
Maonan	0	0	0	0	0.02	0.05	0.16	0.16	0.09	0.03	0.14	0.19	0.04	0.03	0.04	0.04	0.01	0	0	100
Blang	0	0	0	0	0.0128205	0.025641	0.0641026	0.192308	0	0.102564	0.0897436	0.141026	0.115385	0.102564	0.0641026	0.0384615	0.0512821	0	0	78
Uyghur	0	0	0.0238095	0	0.0714286	0.0595238	0.190476	0.142857	0.0714286	0.119048	0.0714286	0.047619	0.119048	0.0238095	0.047619	0.0119048	0	0	0	84

## Sheet: D3s1266
	290	292	294	296	298	300	302	304	306	308
Li	0	0	0.254902	0.0294118	0.117647	0.00980392	0.509804	0.0784314	0	0	102
Dulong	0	0	0.150943	0.481132	0.301887	0	0.0566038	0.00943396	0	0	106
Wa(Boliang)	0	0	0.22449	0.0408163	0.153061	0	0.540816	0.0408163	0	0	98
Wa(Ximeng)	0	0	0.255102	0.153061	0.0816327	0	0.469388	0.0408163	0	0	98
Lisu(Liuku)	0	0	0.309091	0.0909091	0.136364	0	0.381818	0.0818182	0	0	110
Lisu(Fugong)	0	0	0.271739	0.271739	0.130435	0	0.271739	0.0543478	0	0	92
Tu	0	0	0.410714	0.107143	0.178571	0	0.214286	0.0714286	0.0178571	0	56
Nu(Fugong)	0	0	0.336735	0.0408163	0.153061	0	0.418367	0.0510204	0	0	98
Nu(Gongshan)	0	0	0.27451	0.245098	0.166667	0	0.294118	0.0196078	0	0	102
Bai	0	0	0.37	0.14	0.05	0	0.38	0.06	0	0	100
Dai	0	0	0.231481	0.0833333	0.0740741	0	0.583333	0.0277778	0	0	108
Aini	0	0	0.294118	0.137255	0.0490196	0	0.490196	0.0294118	0	0	102
Sala	0	0	0.40566	0.113208	0.0566038	0	0.377358	0.0283019	0.0188679	0	106
Han(Guangdong)	0	0	0.269231	0.141026	0.102564	0	0.410256	0.0769231	0	0	78
Deang	0	0	0.307692	0.0576923	0.153846	0	0.394231	0.0769231	0.00961538	0	104
Mulao	0	0	0.239583	0.09375	0.166667	0	0.458333	0.0416667	0	0	96
Pumi	0	0	0.25	0.166667	0.166667	0	0.291667	0.125	0	0	120
Yi	0	0	0.401961	0.0882353	0.127451	0	0.333333	0.0490196	0	0	102
Zhuang	0	0	0.333333	0.091954	0.0977011	0.00574713	0.396552	0.0747126	0	0	174
Khalkhas	0	0.0113636	0.443182	0.181818	0.0909091	0.0227273	0.204545	0.0340909	0.0113636	0	88
Tajike	0	0	0.45	0.2	0.1125	0	0.2375	0	0	0	80
Han(Gansu)	0	0	0.371795	0.141026	0.0769231	0	0.333333	0.0512821	0.025641	0	78
Dongxiang	0	0.0333333	0.433333	0.0777778	0.0888889	0.0222222	0.277778	0.0666667	0	0	90
Mongolian2	0	0	0.385417	0.15625	0.0625	0.0208333	0.3125	0.0625	0	0	96
Tibetan	0	0	0.511905	0.190476	0.0714286	0	0.178571	0.047619	0	0	84
Han(Shandong)	0.0111111	0	0.422222	0.0777778	0.0555556	0.0111111	0.377778	0.0222222	0.0111111	0.0111111	90
Jinuo	0	0	0.207317	0.0121951	0.219512	0.0121951	0.487805	0.0365854	0.0243902	0	82
Maonan	0	0	0.388889	0.177778	0	0.0333333	0.355556	0.0444444	0	0	90
Blang	0	0	0.128205	0.217949	0.115385	0	0.5	0.0384615	0	0	78
Uyghur	0	0	0.4	0.1625	0.075	0	0.325	0.0375	0	0	80

## Sheet: D3s1278
	228	229	230	231	233	235	237	239	241	242	243	244	245	246	247	248	249	250	251	252	253	254	255	256	257	258	259
Li	0	0	0	0.518868	0.160377	0	0.103774	0.00943396	0.150943	0	0	0	0	0	0.0188679	0	0	0.00943396	0.00943396	0	0.00943396	0.00943396	0	0	0	0	0	106
Dulong	0	0	0	0.5	0.268519	0	0	0	0.185185	0	0	0	0	0	0	0	0	0	0.0462963	0	0	0	0	0	0	0	0	108
Wa(Boliang)	0	0	0	0.44	0.2	0.01	0.01	0.03	0.2	0	0.04	0	0	0.01	0	0	0.01	0.01	0	0	0.03	0	0	0.01	0	0	0	100
Wa(Ximeng)	0	0	0	0.489796	0.0918367	0.0102041	0.112245	0.0102041	0.163265	0	0.0510204	0	0	0.0102041	0	0	0.0204082	0.0204082	0	0	0.0204082	0	0	0	0	0	0	98
Lisu(Liuku)	0	0	0	0.287037	0.287037	0	0.0555556	0	0.203704	0	0.0185185	0	0.0185185	0.00925926	0.0185185	0	0	0.00925926	0.0740741	0.00925926	0	0	0	0	0.00925926	0	0	108
Lisu(Fugong)	0	0	0	0.479592	0.22449	0	0.0306122	0	0.122449	0	0.0204082	0	0	0	0.0102041	0	0.0612245	0.0102041	0.0408163	0	0	0	0	0	0	0	0	98
Tu	0	0.0285714	0	0.457143	0.128571	0	0.0285714	0.0142857	0.228571	0	0.0142857	0	0.0142857	0	0	0	0.0142857	0	0.0428571	0	0.0142857	0	0	0	0	0	0.0142857	70
Nu(Fugong)	0	0	0	0.49	0.12	0.01	0	0	0.23	0	0	0	0	0.01	0.03	0	0	0.06	0.05	0	0	0	0	0	0	0	0	100
Nu(Gongshan)	0	0	0	0.460784	0.215686	0	0.0392157	0	0.235294	0	0	0	0	0	0	0	0	0	0.0490196	0	0	0	0	0	0	0	0	102
Bai	0	0.0104167	0	0.375	0.270833	0	0.0625	0	0.1875	0	0.0104167	0	0	0	0.0104167	0.0104167	0.0104167	0.0104167	0.0416667	0	0	0	0	0	0	0	0	96
Dai	0	0.0188679	0	0.386792	0.245283	0	0.0754717	0.00943396	0.169811	0	0.0377358	0	0.00943396	0.00943396	0.0188679	0	0.00943396	0	0.00943396	0	0	0	0	0	0	0	0	106
Aini	0	0	0	0.423913	0.173913	0.0108696	0.0434783	0	0.173913	0.0434783	0.0543478	0	0	0	0	0	0.0108696	0.0434783	0.0108696	0	0	0	0	0	0	0.0108696	0	92
Sala	0	0	0	0.409091	0.166667	0.0151515	0.0454545	0.0151515	0.19697	0.0151515	0.0151515	0	0.030303	0	0.0151515	0	0.030303	0	0.0151515	0.0151515	0	0	0.0151515	0	0	0	0	66
Han(Guangdong)	0	0.0128205	0	0.346154	0.192308	0.0128205	0.115385	0	0.282051	0	0	0	0.0128205	0	0	0.025641	0	0	0	0	0	0	0	0	0	0	0	78
Deang	0	0.01	0	0.34	0.12	0.06	0.05	0	0.19	0	0.02	0	0.04	0	0.03	0	0.01	0.04	0.01	0.01	0.03	0.03	0	0.01	0	0	0	100
Mulao	0	0.0102041	0	0.367347	0.22449	0.0204082	0.0918367	0.0408163	0.153061	0	0.0204082	0	0.0102041	0	0	0	0	0.0612245	0	0	0	0	0	0	0	0	0	98
Pumi	0	0.00746269	0	0.470149	0.186567	0.0223881	0.00746269	0	0.179104	0	0.0298507	0	0.0522388	0	0.00746269	0	0	0	0.0223881	0	0.0149254	0	0	0	0	0	0	134
Yi	0.00925926	0	0.00925926	0.314815	0.287037	0.0462963	0.0462963	0.0185185	0.185185	0	0.0277778	0	0	0	0	0	0.037037	0.0185185	0	0	0	0	0	0	0	0	0	108
Zhuang	0	0.00549451	0	0.318681	0.21978	0.010989	0.0549451	0.021978	0.236264	0	0.043956	0	0.021978	0.00549451	0.0164835	0.00549451	0	0.0274725	0.00549451	0	0.00549451	0	0	0	0	0	0	182
Khalkhas	0	0	0	0.353659	0.146341	0.0121951	0.0487805	0.0731707	0.121951	0	0	0	0.0243902	0	0.0243902	0.0121951	0.0243902	0	0.0853659	0	0.0243902	0	0.0365854	0	0.0121951	0	0	82
Tajike	0	0	0	0.121622	0.0945946	0	0.175676	0.0135135	0.175676	0	0.0135135	0.0810811	0.0135135	0.0135135	0.0540541	0	0.108108	0.0135135	0.0675676	0.0135135	0.0135135	0	0.0135135	0	0.0135135	0	0	74
Han(Gansu)	0	0	0	0.307692	0.307692	0.0128205	0.0128205	0.0128205	0.25641	0	0.0128205	0	0	0	0	0	0	0.025641	0.0128205	0	0.0128205	0	0	0	0.025641	0	0	78
Dongxiang	0	0	0	0.272727	0.25	0	0.0909091	0.0227273	0.193182	0.0113636	0.0227273	0.0340909	0.0113636	0	0	0	0.0454545	0	0.0227273	0	0.0113636	0	0.0113636	0	0	0	0	88
Mongolian2	0	0.0111111	0	0.355556	0.166667	0.0111111	0.0555556	0.0222222	0.188889	0	0.0333333	0	0.0222222	0	0.0111111	0.0333333	0.0111111	0.0222222	0.0333333	0	0.0111111	0	0.0111111	0	0	0	0	90
Tibetan	0	0	0	0.5	0.133333	0	0.0222222	0	0.255556	0	0.0111111	0	0	0	0	0	0	0.0333333	0.0111111	0.0111111	0.0222222	0	0	0	0	0	0	90
Han(Shandong)	0	0.0111111	0	0.411111	0.2	0.0222222	0.0333333	0	0.222222	0	0.0111111	0	0.0111111	0	0	0	0.0222222	0.0444444	0	0	0.0111111	0	0	0	0	0	0	90
Jinuo	0	0.0111111	0	0.233333	0.311111	0.1	0.0222222	0.0222222	0.155556	0	0	0	0.0111111	0	0.1	0	0	0.0111111	0.0222222	0	0	0	0	0	0	0	0	90
Maonan	0	0.0106383	0	0.382979	0.180851	0	0.0744681	0.0106383	0.170213	0	0.0212766	0.0106383	0.0212766	0	0.0106383	0.0212766	0.0106383	0.0319149	0.0212766	0.0106383	0	0	0.0106383	0	0	0	0	94
Blang	0	0	0	0.5	0.184211	0	0.0921053	0	0.184211	0	0.0263158	0	0	0	0	0.0131579	0	0	0	0	0	0	0	0	0	0	0	76
Uyghur	0	0	0	0.235294	0.0735294	0.0147059	0.117647	0.0294118	0.161765	0	0.0147059	0.0441176	0.0294118	0	0.0294118	0.0441176	0.147059	0	0.0441176	0	0	0	0	0	0.0147059	0	0	68

## Sheet: D3s1279
	251	253	255	259	261	263	265	267	269	271	273	275	277	279	281	283	285	287	289
Li	0	0.00961538	0	0	0	0	0.00961538	0.0288462	0.326923	0.432692	0.0288462	0.00961538	0.00961538	0.115385	0.0192308	0.00961538	0	0	0	104
Dulong	0	0	0	0	0	0.0462963	0	0	0.25	0.212963	0.0277778	0	0.12037	0	0.0555556	0.12963	0	0.157407	0	108
Wa(Boliang)	0	0	0	0.0306122	0.0204082	0	0	0	0.0816327	0.489796	0.0306122	0	0.0204082	0.122449	0.193878	0.0102041	0	0	0	98
Wa(Ximeng)	0	0.0119048	0	0	0	0	0.0119048	0.047619	0.22619	0.404762	0.0357143	0.0119048	0.0119048	0.214286	0	0.0119048	0	0.0119048	0	84
Lisu(Liuku)	0	0.00943396	0	0	0	0	0	0.0377358	0.235849	0.40566	0.0188679	0.0377358	0.103774	0.0188679	0.103774	0.0188679	0.00943396	0	0	106
Lisu(Fugong)	0.0208333	0.0104167	0	0	0	0.0416667	0.0104167	0.0416667	0.177083	0.375	0	0.09375	0.104167	0.03125	0.0416667	0.03125	0	0.0104167	0.0104167	96
Tu	0	0	0	0	0	0	0	0.0454545	0.181818	0.424242	0.030303	0.0454545	0.0909091	0.0909091	0.0606061	0.0151515	0	0.0151515	0	66
Nu(Fugong)	0	0	0	0	0	0.0212766	0.0106383	0.0106383	0.393617	0.212766	0	0.0744681	0.0744681	0.0106383	0.106383	0.0212766	0.0212766	0.0425532	0	94
Nu(Gongshan)	0	0	0	0	0	0.00961538	0	0.0384615	0.221154	0.278846	0.0384615	0.0384615	0.0769231	0.0288462	0.0288462	0.0865385	0	0.153846	0	104
Bai	0	0.0121951	0.0121951	0	0	0.0121951	0	0.0243902	0.121951	0.402439	0.0731707	0.0365854	0.121951	0.0853659	0.0609756	0.0365854	0	0	0	82
Dai	0	0	0	0	0	0	0	0	0.314286	0.485714	0.0571429	0.0142857	0	0.1	0.0285714	0	0	0	0	70
Aini	0	0	0	0	0	0.0108696	0	0.119565	0.130435	0.413043	0.0652174	0	0.0108696	0.119565	0.108696	0.0217391	0	0	0	92
Sala	0	0	0	0	0	0	0	0.0851064	0.106383	0.393617	0.0212766	0.0212766	0.117021	0.148936	0.0744681	0.0106383	0	0.0212766	0	94
Han(Guangdong)	0	0	0	0	0	0	0	0.0128205	0.230769	0.512821	0.0769231	0	0.0128205	0.0897436	0.0384615	0.025641	0	0	0	78
Deang	0	0	0	0	0	0	0	0	0.205882	0.411765	0.0980392	0.0294118	0	0.107843	0.117647	0	0	0.0294118	0	102
Mulao	0	0.0116279	0	0	0	0	0.0232558	0	0.197674	0.476744	0.0697674	0.0348837	0.0697674	0.0930233	0.0232558	0	0	0	0	86
Pumi	0	0	0	0	0	0.00746269	0	0.0970149	0.201493	0.291045	0.0522388	0.0373134	0.0746269	0.0597015	0.156716	0.0223881	0	0	0	134
Yi	0	0.02	0	0	0	0	0	0.08	0.29	0.25	0.06	0.03	0.08	0.09	0.08	0.02	0	0	0	100
Zhuang	0	0	0	0	0	0	0	0	0.12766	0.484043	0.0744681	0.0319149	0.0159574	0.207447	0.0425532	0.0106383	0	0.00531915	0	188
Khalkhas	0	0	0	0	0	0	0	0	0.214286	0.404762	0.0833333	0.0714286	0.0952381	0.107143	0.0119048	0.0119048	0	0	0	84
Tajike	0	0	0	0.0128205	0	0	0	0.0128205	0.153846	0.282051	0.179487	0.141026	0.0641026	0.0512821	0.0512821	0.0384615	0.0128205	0	0	78
Han(Gansu)	0	0	0	0	0	0	0	0	0.282051	0.384615	0.0128205	0.0384615	0.0384615	0.0769231	0.153846	0.0128205	0	0	0	78
Dongxiang	0	0	0	0	0	0.0119048	0.0119048	0.0238095	0.0952381	0.369048	0.0833333	0.107143	0.119048	0.0595238	0.107143	0.0119048	0	0	0	84
Mongolian2	0	0	0	0	0	0	0	0.0104167	0.177083	0.4375	0.0625	0.0416667	0.09375	0.0729167	0.0729167	0.0208333	0	0.0104167	0	96
Tibetan	0	0.0111111	0	0	0	0	0	0.0555556	0.166667	0.277778	0.0666667	0	0.155556	0.0888889	0.155556	0.0222222	0	0	0	90
Han(Shandong)	0	0	0	0	0	0	0	0.0348837	0.174419	0.44186	0.0232558	0.0116279	0.0581395	0.104651	0.104651	0.0232558	0.0116279	0.0116279	0	86
Jinuo	0	0	0	0	0	0	0.0106383	0.0425532	0.191489	0.478723	0.0319149	0.0319149	0.0744681	0.0638298	0.0744681	0	0	0	0	94
Maonan	0	0	0	0	0	0	0	0.03	0.19	0.42	0.04	0.03	0.1	0.09	0.08	0.02	0	0	0	100
Blang	0	0	0	0	0	0	0	0.025641	0.192308	0.5	0.0384615	0.0128205	0.0384615	0.166667	0.025641	0	0	0	0	78
Uyghur	0	0	0	0	0	0	0	0.0121951	0.158537	0.365854	0.109756	0.146341	0.0853659	0.0731707	0.0487805	0	0	0	0	82

## Sheet: D3s1285
	237	239	241	243	245	247
Li	0.00961538	0.240385	0.173077	0.5	0.0769231	0	104
Dulong	0	0.166667	0.12037	0.555556	0.157407	0	108
Wa(Boliang)	0.0416667	0.416667	0.09375	0.291667	0.15625	0	96
Wa(Ximeng)	0.0833333	0.270833	0.1875	0.239583	0.1875	0.03125	96
Lisu(Liuku)	0.00925926	0.194444	0.138889	0.527778	0.12963	0	108
Lisu(Fugong)	0.0204082	0.214286	0.22449	0.408163	0.122449	0.0102041	98
Tu	0.0277778	0.125	0.25	0.458333	0.138889	0	72
Nu(Fugong)	0.15625	0.125	0.270833	0.354167	0.09375	0	96
Nu(Gongshan)	0	0.17	0.33	0.36	0.14	0	100
Bai	0.0416667	0.09375	0.270833	0.479167	0.09375	0.0208333	96
Dai	0.0166667	0.341667	0.25	0.233333	0.158333	0	120
Aini	0	0.22	0.06	0.53	0.19	0	100
Sala	0.0526316	0.105263	0.236842	0.407895	0.184211	0.0131579	76
Han(Guangdong)	0	0.131579	0.328947	0.394737	0.144737	0	76
Deang	0.107843	0.156863	0.147059	0.45098	0.137255	0	102
Mulao	0.0416667	0.239583	0.270833	0.197917	0.25	0	96
Pumi	0.0396825	0.0634921	0.293651	0.484127	0.119048	0	126
Yi	0.0294118	0.107843	0.264706	0.382353	0.215686	0	102
Zhuang	0.0235294	0.270588	0.223529	0.329412	0.152941	0	170
Khalkhas	0.139535	0.0813953	0.27907	0.360465	0.127907	0.0116279	86
Tajike	0.371795	0.192308	0.128205	0.307692	0	0	78
Han(Gansu)	0.0131579	0.0657895	0.223684	0.460526	0.236842	0	76
Dongxiang	0.1125	0.0875	0.2375	0.375	0.1875	0	80
Mongolian2	0.0326087	0.0978261	0.206522	0.521739	0.141304	0	92
Tibetan	0.0555556	0.0444444	0.277778	0.455556	0.166667	0	90
Han(Shandong)	0.0222222	0.1	0.2	0.511111	0.166667	0	90
Jinuo	0.0204082	0.234694	0.122449	0.540816	0.0816327	0	98
Maonan	0.0333333	0.0555556	0.2	0.555556	0.155556	0	90
Blang	0.0128205	0.25641	0.282051	0.294872	0.141026	0.0128205	78
Uyghur	0.189189	0.108108	0.175676	0.364865	0.162162	0	74

## Sheet: D3s1292
	116	118	120	122	124	126	128	130	132	134	136	138	140	142	144	146	148	150
Li	0	0	0.125	0	0.0576923	0.0576923	0.105769	0.115385	0.182692	0.0576923	0.0192308	0.00961538	0.182692	0.0480769	0.0288462	0.00961538	0	0	104
Dulong	0	0	0.0363636	0.00909091	0.0818182	0.0272727	0.136364	0.0545455	0.118182	0.0454545	0.254545	0.0272727	0.172727	0.00909091	0	0.0272727	0	0	110
Wa(Boliang)	0	0	0.306122	0	0.0714286	0.0714286	0.0102041	0.0306122	0.153061	0.0714286	0.0510204	0	0.142857	0.0408163	0.0102041	0	0.0408163	0	98
Wa(Ximeng)	0	0	0.0833333	0.0104167	0.0416667	0.09375	0.0625	0.0729167	0.260417	0.0520833	0.0416667	0.03125	0.177083	0.0416667	0.03125	0	0	0	96
Lisu(Liuku)	0	0	0.196429	0	0.0446429	0.0357143	0.0267857	0.0446429	0.330357	0.00892857	0.0267857	0	0.116071	0.0892857	0.0714286	0.00892857	0	0	112
Lisu(Fugong)	0	0	0.204082	0	0.153061	0	0.0918367	0.0510204	0.132653	0.0408163	0.0816327	0.0510204	0.132653	0.0306122	0.0102041	0.0102041	0.0102041	0	98
Tu	0	0	0.152778	0	0.0833333	0.0694444	0.0972222	0.0555556	0.125	0.0416667	0.0694444	0.0138889	0.180556	0.0694444	0.0416667	0	0	0	72
Nu(Fugong)	0	0	0.12	0.01	0.08	0.01	0.06	0.04	0.23	0.19	0.09	0.02	0.09	0.03	0.03	0	0	0	100
Nu(Gongshan)	0	0	0.0795455	0.0113636	0.0227273	0	0.102273	0.0340909	0.238636	0	0.181818	0.0113636	0.272727	0.0113636	0.0340909	0	0	0	88
Bai	0	0	0.166667	0	0.0357143	0.0238095	0.130952	0.0238095	0.238095	0.047619	0.0238095	0.0238095	0.178571	0.0833333	0.0238095	0	0	0	84
Dai	0	0	0.159574	0	0.0851064	0.0531915	0.148936	0.0425532	0.159574	0	0.0851064	0	0.170213	0.0425532	0.0319149	0.0212766	0	0	94
Aini	0	0	0.137255	0.00980392	0.0294118	0	0.107843	0.0294118	0.264706	0.00980392	0.117647	0	0.186275	0.0196078	0.0882353	0	0	0	102
Sala	0	0	0.14	0	0.07	0.02	0.09	0.04	0.19	0.07	0.09	0.02	0.17	0.05	0.05	0	0	0	100
Han(Guangdong)	0.0128205	0	0.115385	0	0.0897436	0.0384615	0.128205	0.0512821	0.294872	0	0.0128205	0	0.192308	0.0512821	0	0.0128205	0	0	78
Deang	0	0	0.102041	0.0102041	0.112245	0.0102041	0.0408163	0.0510204	0.153061	0.0306122	0.0714286	0.0306122	0.316327	0.0612245	0.0102041	0	0	0	98
Mulao	0	0	0.14	0	0.12	0.07	0.05	0.08	0.18	0.07	0.02	0	0.18	0.08	0	0.01	0	0	100
Pumi	0	0	0.0793651	0.00793651	0.0793651	0.015873	0.0396825	0.031746	0.126984	0.0238095	0.142857	0.0396825	0.174603	0.0873016	0.142857	0	0	0.00793651	126
Yi	0	0	0.2	0	0.136364	0.0272727	0.109091	0.0636364	0.154545	0.0272727	0.118182	0.0181818	0.0727273	0.0636364	0.00909091	0	0	0	110
Zhuang	0.00588235	0	0.129412	0	0.0588235	0.0470588	0.0705882	0.111765	0.158824	0.0411765	0.0588235	0.0117647	0.194118	0.0823529	0.00588235	0.0235294	0	0	170
Khalkhas	0	0	0.1875	0	0.1125	0.025	0.05	0.075	0.125	0.05	0.05	0.075	0.15	0.0625	0.0375	0	0	0	80
Tajike	0	0	0.257143	0	0.0857143	0.0428571	0.0428571	0.0142857	0.185714	0.142857	0.0285714	0.1	0.0142857	0.0857143	0	0	0	0	70
Han(Gansu)	0	0	0.192308	0	0.0512821	0.0128205	0.102564	0.0769231	0.128205	0.0128205	0.115385	0.025641	0.205128	0.0641026	0.0128205	0	0	0	78
Dongxiang	0	0	0.127907	0.0116279	0.0813953	0	0.0581395	0.0348837	0.255814	0.0348837	0.0813953	0	0.209302	0.0348837	0.0697674	0	0	0	86
Mongolian2	0	0	0.152174	0.0108696	0.0652174	0.0434783	0.076087	0.0434783	0.304348	0.0543478	0.0543478	0	0.108696	0.0652174	0.0217391	0	0	0	92
Tibetan	0	0	0.0625	0.05	0.1125	0.0375	0.175	0.025	0.1625	0.0125	0.1	0.0625	0.1375	0.025	0.025	0.0125	0	0	80
Han(Shandong)	0	0	0.122222	0	0.111111	0.0444444	0.1	0.0444444	0.233333	0.0111111	0.0555556	0.0222222	0.111111	0.1	0.0444444	0	0	0	90
Jinuo	0	0	0.244898	0	0.0408163	0	0.0510204	0.122449	0.22449	0	0.132653	0.0102041	0.0612245	0.0306122	0.0816327	0	0	0	98
Maonan	0	0	0.170213	0.0319149	0.0531915	0.0425532	0.0957447	0.0531915	0.265957	0.0319149	0.0425532	0	0.117021	0.0851064	0.0106383	0	0	0	94
Blang	0.0512821	0	0.192308	0	0.102564	0.025641	0.0641026	0.0512821	0.179487	0.0384615	0.0384615	0.0512821	0.128205	0.025641	0.025641	0.025641	0	0	78
Uyghur	0	0.0243902	0.182927	0.0121951	0.0853659	0.0243902	0.0487805	0.097561	0.292683	0.097561	0.0243902	0.0121951	0.0365854	0.0243902	0.0365854	0	0	0	82

## Sheet: D3s1297
	349	351	353	355	357	359	361	363	365	367
Li	0	0.556604	0	0.0566038	0.0283019	0	0.188679	0.160377	0	0.00943396	106
Dulong	0	0.384615	0	0.0192308	0.192308	0.153846	0.163462	0.0865385	0	0	104
Wa(Boliang)	0	0.52	0.05	0	0.17	0.07	0.1	0.09	0	0	100
Wa(Ximeng)	0	0.531915	0	0	0.148936	0.0425532	0.138298	0.138298	0	0	94
Lisu(Liuku)	0	0.535714	0	0.0178571	0.142857	0	0.232143	0.0625	0.00892857	0	112
Lisu(Fugong)	0	0.521277	0	0.0425532	0.212766	0.0106383	0.191489	0.0106383	0.0106383	0	94
Tu	0	0.419355	0	0.0483871	0.177419	0.0645161	0.193548	0.0806452	0.016129	0	62
Nu(Fugong)	0	0.377551	0	0.0612245	0.234694	0.0204082	0.255102	0.0408163	0.0102041	0	98
Nu(Gongshan)	0.00961538	0.567308	0	0	0.134615	0.0288462	0.221154	0.0384615	0	0	104
Bai	0	0.404255	0	0.0212766	0.212766	0.0319149	0.234043	0.0531915	0.0425532	0	94
Dai	0	0.444444	0	0.0444444	0.111111	0.0333333	0.255556	0.111111	0	0	90
Aini	0	0.45	0	0	0.07	0.02	0.24	0.21	0.01	0	100
Sala	0	0.27451	0.0294118	0.0196078	0.323529	0.0392157	0.235294	0.0686275	0.00980392	0	102
Han(Guangdong)	0.0128205	0.461538	0	0	0.141026	0.025641	0.153846	0.179487	0.025641	0	78
Deang	0	0.394231	0	0	0.153846	0.0480769	0.192308	0.153846	0.0480769	0.00961538	104
Mulao	0	0.540816	0	0.0102041	0.122449	0.0102041	0.163265	0.153061	0	0	98
Pumi	0.00735294	0.382353	0	0.00735294	0.264706	0.0514706	0.264706	0.0220588	0	0	136
Yi	0	0.474359	0.0384615	0.0128205	0.192308	0.0128205	0.217949	0.0384615	0.0128205	0	78
Zhuang	0	0.49359	0.00641026	0.0192308	0.147436	0.00641026	0.192308	0.134615	0	0	156
Khalkhas	0	0.261905	0.0357143	0.0357143	0.178571	0.0595238	0.309524	0.0833333	0.0238095	0.0119048	84
Tajike	0	0.15	0.0625	0.025	0.1125	0.1625	0.4	0.05	0.0375	0	80
Han(Gansu)	0	0.371795	0	0.025641	0.25641	0.0512821	0.153846	0.128205	0.0128205	0	78
Dongxiang	0	0.395349	0.0232558	0.0581395	0.232558	0.0581395	0.162791	0.0465116	0.0232558	0	86
Mongolian2	0	0.308824	0.0147059	0.0294118	0.235294	0.0588235	0.308824	0.0441176	0	0	68
Tibetan	0	0.340909	0	0	0.306818	0.0454545	0.25	0.0568182	0	0	88
Han(Shandong)	0	0.409091	0	0.0454545	0.227273	0.0113636	0.215909	0.0909091	0	0	88
Jinuo	0	0.244444	0	0	0.288889	0.0333333	0.322222	0.1	0.0111111	0	90
Maonan	0	0.340909	0.0113636	0.0227273	0.204545	0.0568182	0.272727	0.0909091	0	0	88
Blang	0	0.532258	0.016129	0.0322581	0.0967742	0	0.241935	0.0806452	0	0	62
Uyghur	0.0147059	0.264706	0.0294118	0.0147059	0.117647	0.147059	0.191176	0.176471	0.0441176	0	68

## Sheet: D3s1304
	254	256	258	260	262	264	266	268	270	272	274	276
Li	0	0	0.302083	0	0	0.0104167	0.0520833	0.322917	0.125	0.0729167	0.104167	0.0104167	96
Dulong	0	0	0.105769	0	0	0	0.269231	0.00961538	0.317308	0.298077	0	0	104
Wa(Boliang)	0	0	0.197917	0	0	0	0.0833333	0.135417	0.1875	0.21875	0.177083	0	96
Wa(Ximeng)	0	0	0.291667	0.03125	0	0	0.166667	0.166667	0.166667	0.09375	0.0833333	0	96
Lisu(Liuku)	0	0	0.2	0.00909091	0	0.0636364	0.290909	0.0909091	0.190909	0.154545	0	0	110
Lisu(Fugong)	0	0	0.34	0.01	0	0.02	0.12	0.09	0.24	0.17	0.01	0	100
Tu	0	0	0.142857	0	0	0	0.185714	0.385714	0.2	0.0571429	0.0285714	0	70
Nu(Fugong)	0	0	0.12766	0	0	0.0212766	0.191489	0.191489	0.0851064	0.361702	0.0212766	0	94
Nu(Gongshan)	0	0	0.170213	0	0	0	0.170213	0.0851064	0.351064	0.212766	0.0106383	0	94
Bai	0	0	0.22449	0	0	0.0306122	0.132653	0.234694	0.163265	0.183673	0.0306122	0	98
Dai	0	0	0.265957	0	0.0106383	0	0.0957447	0.244681	0.12766	0.0851064	0.159574	0.0106383	94
Aini	0	0	0.144231	0	0	0	0.259615	0.153846	0.259615	0.144231	0.0384615	0	104
Sala	0	0	0.0918367	0.0102041	0.0306122	0	0.153061	0.316327	0.163265	0.173469	0.0612245	0	98
Han(Guangdong)	0	0	0.294872	0.025641	0	0	0.0897436	0.269231	0.115385	0.166667	0.0384615	0	78
Deang	0.00980392	0	0.235294	0	0.00980392	0	0.107843	0.264706	0.205882	0.0980392	0.0686275	0	102
Mulao	0	0	0.416667	0.0104167	0	0	0.03125	0.166667	0.135417	0.135417	0.104167	0	96
Pumi	0	0	0.235294	0	0	0.0294118	0.102941	0.132353	0.183824	0.25	0.0661765	0	136
Yi	0	0	0.15	0.03	0	0.01	0.18	0.24	0.23	0.1	0.06	0	100
Zhuang	0	0.0205479	0.30137	0.00684932	0	0.0136986	0.0958904	0.253425	0.150685	0.116438	0.0342466	0.00684932	146
Khalkhas	0	0	0.0909091	0	0.0568182	0.0113636	0.125	0.329545	0.181818	0.181818	0.0227273	0	88
Tajike	0	0	0.025	0	0.025	0.025	0.25	0.3625	0.0875	0.2125	0.0125	0	80
Han(Gansu)	0	0	0.12963	0.0185185	0.0185185	0	0.166667	0.296296	0.166667	0.185185	0	0.0185185	54
Dongxiang	0	0	0.185185	0.037037	0.0185185	0	0.222222	0.259259	0.12963	0.12963	0.0185185	0	54
Mongolian2	0	0	0.0744681	0.0212766	0.0212766	0.0106383	0.170213	0.361702	0.170213	0.12766	0.0319149	0.0106383	94
Tibetan	0	0	0.333333	0.166667	0	0	0.166667	0.166667	0.166667	0	0	0	6
Han(Shandong)	0	0	0.190476	0	0	0	0.190476	0.238095	0.202381	0.178571	0	0	84
Jinuo	0	0	0.125	0	0	0	0.25	0.125	0.25	0	0.25	0	8
Maonan	0	0	0.0952381	0.0238095	0.0357143	0	0.166667	0.369048	0.119048	0.154762	0.0238095	0.0119048	84
Blang	0	0	0.3	0	0	0	0.157143	0.242857	0.1	0.0142857	0.185714	0	70
Uyghur	0	0	0.0666667	0	0.0833333	0	0.166667	0.416667	0.1	0.133333	0.0333333	0	60

## Sheet: D3s1580
	217	219	221	223	225	227	229	231	233	235	237	239	241	243	245	247	249	253
Li	0	0	0	0.0384615	0.0769231	0.0865385	0.0384615	0.0192308	0.317308	0.230769	0.173077	0.00961538	0.00961538	0	0	0	0	0	104
Dulong	0	0	0	0.0119048	0	0.0238095	0	0.154762	0.27381	0.404762	0.107143	0.0238095	0	0	0	0	0	0	84
Wa(Boliang)	0	0	0	0	0	0	0	0.125	0.208333	0.5	0.166667	0	0	0	0	0	0	0	24
Wa(Ximeng)	0	0	0.0277778	0.0277778	0.0555556	0.138889	0.111111	0.0833333	0.111111	0.111111	0.25	0.0833333	0	0	0	0	0	0	36
Lisu(Liuku)	0	0	0	0.0462963	0.0277778	0.0555556	0	0.037037	0.222222	0.37963	0.185185	0.037037	0	0.00925926	0	0	0	0	108
Lisu(Fugong)	0	0	0	0.0638298	0.0106383	0.0638298	0.0106383	0.0319149	0.234043	0.414894	0.0744681	0.0531915	0.0425532	0	0	0	0	0	94
Tu	0	0.015625	0.015625	0.015625	0.015625	0.015625	0.03125	0.203125	0.109375	0.25	0.21875	0.046875	0.03125	0.03125	0	0	0	0	64
Nu(Fugong)	0	0	0	0.117021	0.0319149	0.0638298	0.0106383	0.0212766	0.223404	0.297872	0.212766	0	0.0212766	0	0	0	0	0	94
Nu(Gongshan)	0	0	0	0.0212766	0	0.0744681	0	0.106383	0.191489	0.382979	0.191489	0.0319149	0	0	0	0	0	0	94
Bai	0	0	0	0.0405405	0.027027	0.189189	0.0405405	0.0675676	0.162162	0.351351	0.0810811	0.0135135	0	0	0	0	0.027027	0	74
Dai	0	0.0116279	0	0.0697674	0.0232558	0.151163	0.0348837	0.0348837	0.267442	0.22093	0.174419	0.0116279	0	0	0	0	0	0	86
Aini	0	0	0	0.00961538	0	0.182692	0.0480769	0.0192308	0.211538	0.394231	0.115385	0	0	0.00961538	0	0.00961538	0	0	104
Sala	0	0	0.0204082	0.0510204	0.0510204	0.163265	0.0714286	0.0816327	0.0918367	0.244898	0.153061	0.0306122	0.0102041	0.0102041	0	0.0204082	0	0	98
Han(Guangdong)	0	0.0128205	0	0.0512821	0.0128205	0.153846	0	0.102564	0.25641	0.192308	0.141026	0.0128205	0.0128205	0.0128205	0	0.0384615	0	0	78
Deang	0	0	0	0.0192308	0.0769231	0.125	0.0192308	0.115385	0.144231	0.269231	0.144231	0.0576923	0.0192308	0.00961538	0	0	0	0	104
Mulao	0	0.0113636	0	0.0227273	0.0340909	0.125	0.0568182	0.0340909	0.113636	0.397727	0.170455	0.0113636	0.0113636	0	0	0.0113636	0	0	88
Pumi	0	0	0	0.078125	0.0234375	0.132812	0.015625	0.0625	0.0625	0.460938	0.09375	0.0390625	0	0.0234375	0	0.0078125	0	0	128
Yi	0.0192308	0	0	0.0480769	0.00961538	0.115385	0.0192308	0.0769231	0.0480769	0.413462	0.134615	0.0480769	0.0288462	0.0192308	0.00961538	0	0.00961538	0	104
Zhuang	0	0.0106383	0.0106383	0.0106383	0.0585106	0.138298	0.0265957	0.037234	0.212766	0.223404	0.191489	0.0585106	0.00531915	0.00531915	0.00531915	0.00531915	0	0	188
Khalkhas	0	0	0.0243902	0.0243902	0.0487805	0.182927	0.0487805	0.0243902	0.109756	0.256098	0.134146	0.0609756	0.0121951	0.0487805	0.0121951	0.0121951	0	0	82
Tajike	0.0131579	0	0.223684	0.0526316	0.118421	0.157895	0.0394737	0.144737	0.0526316	0.144737	0.0263158	0	0.0131579	0.0131579	0	0	0	0	76
Han(Gansu)	0	0	0	0.0897436	0.0769231	0.102564	0.0641026	0.115385	0.141026	0.24359	0.102564	0.025641	0	0	0	0.025641	0.0128205	0	78
Dongxiang	0	0	0.0365854	0.0243902	0.0365854	0.0853659	0.0731707	0.0365854	0.134146	0.304878	0.134146	0.0365854	0.0121951	0.0487805	0.0121951	0.0121951	0.0121951	0	82
Mongolian2	0	0	0.047619	0.0595238	0.0119048	0.0357143	0.047619	0.0952381	0.214286	0.27381	0.130952	0.047619	0.0119048	0.0238095	0	0	0	0	84
Tibetan	0	0	0.0111111	0.0777778	0.0555556	0.155556	0.0111111	0.0666667	0.111111	0.266667	0.144444	0.0333333	0.0222222	0.0222222	0	0.0222222	0	0	90
Han(Shandong)	0	0.0119048	0.0119048	0.119048	0.0238095	0.0952381	0.0238095	0.0238095	0.0714286	0.309524	0.214286	0.0357143	0	0.0357143	0.0119048	0.0119048	0	0	84
Jinuo	0	0	0.0555556	0.0555556	0.111111	0.0555556	0	0.0555556	0.333333	0.111111	0.111111	0.111111	0	0	0	0	0	0	18
Maonan	0	0	0.0365854	0.0365854	0.0121951	0.0853659	0.0731707	0.0731707	0.195122	0.280488	0.121951	0.0609756	0	0.0121951	0	0	0	0.0121951	82
Blang	0	0	0	0.0769231	0.025641	0.217949	0.0641026	0.102564	0.153846	0.128205	0.0641026	0.025641	0	0.0512821	0	0.0897436	0	0	78
Uyghur	0	0	0.115385	0.0512821	0.0512821	0.192308	0.0384615	0.0512821	0.166667	0.115385	0.0641026	0.141026	0.0128205	0	0	0	0	0	78

[truncated: 1 more sheets: D3s1614]
