# Supplementary material for: Genetic Relationships of Ethnic Minorities in Southwest China Revealed by Microsatellite Markers
Source: PLoS One. 2010 Mar 29;5(3):e9895. doi: 10.1371/journal.pone.0009895 (PMC2847899; doi:10.1371/journal.pone.0009895)
Supplement: Table S4 — P values of exact tests for Hardy-Weinberg equilibrium. Values<0.05 mean significant departure from equilibrium and are labeled as bold face. Values are crossed out for the 5 loci whose missing rates within respective population are higher than 40%. (0.02 MB XLS) [file pone.0009895.s007.xls]

## Sheet: Table S4
Table S4. P values of exact tests for Hardy-Weinberg equilibrium. Values<0.05 mean significant departure from equilibrium and are labeled as bold face. Values are crossed out for the 5 loci whose missing rates within respective population are higher than 40%.

## Sheet: Sheet1
Population	D3S1297	D3S1304	D3S1263	D3S1266	D3S1285	D3S1278	D3S1292	D3S1279	D3S1614	D3S1580
HanGansu	0.461	0.12	0.155	0.851	0.628	0.086	0.359	0.527	0.66	0.644
HanGuangdong	0.666	0.15	0.476	0.78	0.142	0.068	0.981	0.46	0.681	0.899
HanShandong	0.124	0.03	0.332	0.453	0.344	0.098	0.76	0.335	0.736	0.553
Aini	0.321	0.04	0.204	0.938	0.326	0.2	0.135	0.19	0.081	0.226
Bai	0.453	0.766	0.981	0.844	0.05	0.494	0.265	0.255	0.946	0.85
Drung	0.425	0.098	0.854	0.417	0.283	0.066	0.169	0.453	0.97	0.201
Jino	0.001	0.459	0.12	0.005	0.055	0.002	0.039	0	0.926	0
LisuFugong	0.923	0.081	0.979	0.436	0.063	0.674	0.005	0.188	0.237	0.925
LisuLiuku	0.98	0.184	0.818	0.805	0.511	0.447	0.497	0.21	0.025	0.792
NuFugong	0.996	0.62	0.225	0.409	0.468	0.494	0.665	0.666	0.317	0.478
NuGongshan	0.109	0.014	0.331	0.38	0.477	0.914	0.374	0.856	0.34	0.623
Pumi	0.453	0.761	0.198	0.254	0.152	0.822	0.145	0.646	0.183	0.29
Tibetan	0.197	1	0.966	0.207	0.007	0.319	0.475	0.327	0.062	0.226
Yi	0.115	0.036	0.306	0.357	0.996	0.099	0.045	0.593	0.955	0.214
Dai	0.833	0.579	0.331	0.933	0.424	0.901	0.612	0.991	0.804	0.935
Li	0.609	0.194	0.408	0.268	0.698	0.189	0.652	0.157	0.052	0.666
Maonan	0.106	0.201	0.531	0.022	0.291	0.291	0.403	0.146	0.922	0.104
Mulam	0.382	0.187	0.177	0.376	0.083	0.918	0.114	0.11	0.731	0.075
Zhuang	0.606	0.023	0.797	0.485	0.643	0.647	0.483	0.652	0.563	0.144
Blang	0.13	0.839	0.446	0.14	0.333	0.309	0.065	0.132	0.495	0.455
Deang	0.75	0.618	0.178	0.019	0.205	0.796	0.662	0.084	0.894	0.943
WaCangyuan	0.151	0.781	0.226	0.505	0.516	0.856	0.883	0.786	0.237	0.273
WaXimeng	0.543	0.439	0.426	0.731	0.311	0.162	0.009	0.746	0.868	0.825
Dongxiang	0.859	0.52	0.009	0.058	0.15	0.853	0.036	0.002	0.793	0.338
Mongolian	0.331	0.858	0.556	0.668	0.118	0.459	0.927	0.877	0.541	0.252
Tu	0.891	0.971	0.258	0.626	0.267	0.771	0.206	0.944	0.371	0.776
Kirgiz	0.6	0.26	0.537	0.529	0.165	0.987	0.249	0.358	0.237	0.145
Salar	0.195	0.044	0.583	0.174	0.002	0.928	0.197	0.09	0.097	0.335
Uyghur	0.88	0.336	0.679	0.204	0.335	0.251	0.218	0.888	0.683	0.074
Tajik	0.985	0.263	0.773	0.137	0.194	0.423	0.396	0.636	0.787	0.031
