# Supplementary material for: Genetic Relationships of Ethnic Minorities in Southwest China Revealed by Microsatellite Markers
Source: PLoS One. 2010 Mar 29;5(3):e9895. doi: 10.1371/journal.pone.0009895 (PMC2847899; doi:10.1371/journal.pone.0009895)
Supplement: Table S5 — Matrices of genetic, linguistic and geographical distances used for Mantel tests. Genetic distances used here is the DA distance; linguistic distances were constructed according to the ‘least controversial phylogeny’ proposed by Sagart [44]; geographical distances were measured as the arc length of the great circle that passes two sampling locations. (0.10 MB XLS) [file pone.0009895.s008.xls]

## Sheet: Table S5
Table S5. Matrices of genetic, linguistic and geographical distances used for Mantel tests. Genetic distances used here is the DA distance; linguistic distances were constructed according to the ‘least controversial phylogeny’ proposed by Sagart [44]; geographical distances were measured as the arc length of the great circle that passes two sampling locations.

## Sheet: Da dist (full-loci)
	Li	Drung	LisuLiuku	LisuFugong	Tu	NuFugong	NuGongshan	Bai	Dai	Aini	Salar	HanGuangdong	Deang	Mulam	Pumi	Yi	Zhuang	Kirgiz	Tajik	HanGansu	Dongxiang	Mongolian	HanShandong	Maonan	Blang	Uyghur
Li	0	0.1606	0.0638	0.0834	0.0668	0.0834	0.0945	0.0646	0.0479	0.0743	0.0787	0.0591	0.0682	0.0502	0.0908	0.0725	0.0447	0.0909	0.1788	0.075	0.0927	0.0749	0.0739	0.078	0.0692	0.1131
Drung	0.1606	0	0.1141	0.0877	0.1132	0.1177	0.0563	0.1139	0.1468	0.1218	0.1331	0.1271	0.133	0.1627	0.1127	0.1288	0.1379	0.1494	0.231	0.1144	0.1477	0.1199	0.1217	0.1383	0.1639	0.1939
LisuLiuku	0.0638	0.1141	0	0.0592	0.0635	0.0627	0.0638	0.0482	0.0698	0.0639	0.0688	0.066	0.079	0.0779	0.0628	0.0586	0.0571	0.0826	0.155	0.0588	0.0661	0.0523	0.0536	0.0617	0.0912	0.1063
LisuFugong	0.0834	0.0877	0.0592	0	0.0743	0.0692	0.0599	0.0529	0.0811	0.0844	0.0755	0.0869	0.0879	0.0875	0.063	0.0659	0.0752	0.0873	0.1664	0.0721	0.0741	0.0691	0.0696	0.0808	0.0827	0.1208
Tu	0.0668	0.1132	0.0635	0.0743	0	0.0814	0.0732	0.0531	0.0727	0.0837	0.0424	0.0647	0.0542	0.0767	0.0586	0.0463	0.0524	0.0599	0.1325	0.0529	0.0591	0.0394	0.0444	0.0548	0.0879	0.0861
NuFugong	0.0834	0.1177	0.0627	0.0692	0.0814	0	0.0818	0.0654	0.0938	0.1055	0.0704	0.1027	0.0838	0.0949	0.072	0.0776	0.0826	0.0851	0.1466	0.0689	0.0799	0.0701	0.0642	0.0825	0.1147	0.1119
NuGongshan	0.0945	0.0563	0.0638	0.0599	0.0732	0.0818	0	0.0684	0.0836	0.0642	0.0781	0.0727	0.091	0.1076	0.066	0.0772	0.0833	0.1046	0.2032	0.0777	0.084	0.0803	0.0723	0.0903	0.1022	0.1391
Bai	0.0646	0.1139	0.0482	0.0529	0.0531	0.0654	0.0684	0	0.0587	0.0629	0.0472	0.0502	0.0618	0.0659	0.059	0.0501	0.0485	0.0582	0.1291	0.0486	0.0564	0.0451	0.049	0.0464	0.0733	0.0882
Dai	0.0479	0.1468	0.0698	0.0811	0.0727	0.0938	0.0836	0.0587	0	0.0712	0.0722	0.0474	0.0655	0.052	0.0921	0.0763	0.0381	0.0832	0.1774	0.0689	0.085	0.0637	0.0663	0.0683	0.0531	0.1079
Aini	0.0743	0.1218	0.0639	0.0844	0.0837	0.1055	0.0642	0.0629	0.0712	0	0.0677	0.0682	0.0761	0.096	0.0756	0.071	0.071	0.1065	0.1863	0.0707	0.0791	0.0748	0.0627	0.0718	0.0838	0.1211
Salar	0.0787	0.1331	0.0688	0.0755	0.0424	0.0704	0.0781	0.0472	0.0722	0.0677	0	0.07	0.0555	0.0765	0.0537	0.0479	0.0552	0.0411	0.1117	0.0475	0.0407	0.0364	0.041	0.0397	0.0763	0.066
HanGuangdong	0.0591	0.1271	0.066	0.0869	0.0647	0.1027	0.0727	0.0502	0.0474	0.0682	0.07	0	0.0634	0.0585	0.0848	0.0679	0.0404	0.087	0.1772	0.0615	0.0839	0.0622	0.0581	0.064	0.0563	0.1092
Deang	0.0682	0.133	0.079	0.0879	0.0542	0.0838	0.091	0.0618	0.0655	0.0761	0.0555	0.0634	0	0.0716	0.0692	0.0651	0.0477	0.0682	0.1417	0.0555	0.0748	0.0622	0.0603	0.0749	0.0909	0.0889
Mulam	0.0502	0.1627	0.0779	0.0875	0.0767	0.0949	0.1076	0.0659	0.052	0.096	0.0765	0.0585	0.0716	0	0.0932	0.0674	0.0384	0.0916	0.1809	0.0759	0.0848	0.0792	0.0752	0.0849	0.076	0.1165
Pumi	0.0908	0.1127	0.0628	0.063	0.0586	0.072	0.066	0.059	0.0921	0.0756	0.0537	0.0848	0.0692	0.0932	0	0.0559	0.0733	0.0811	0.1579	0.0627	0.0658	0.0601	0.0549	0.0701	0.0895	0.1124
Yi	0.0725	0.1288	0.0586	0.0659	0.0463	0.0776	0.0772	0.0501	0.0763	0.071	0.0479	0.0679	0.0651	0.0674	0.0559	0	0.056	0.0689	0.14	0.0525	0.055	0.0527	0.0474	0.0617	0.0816	0.0895
Zhuang	0.0447	0.1379	0.0571	0.0752	0.0524	0.0826	0.0833	0.0485	0.0381	0.071	0.0552	0.0404	0.0477	0.0384	0.0733	0.056	0	0.0606	0.1486	0.0515	0.0628	0.0469	0.0474	0.0532	0.057	0.0909
Kirgiz	0.0909	0.1494	0.0826	0.0873	0.0599	0.0851	0.1046	0.0582	0.0832	0.1065	0.0411	0.087	0.0682	0.0916	0.0811	0.0689	0.0606	0	0.0905	0.0587	0.0488	0.0429	0.0618	0.0523	0.0885	0.0588
Tajik	0.1788	0.231	0.155	0.1664	0.1325	0.1466	0.2032	0.1291	0.1774	0.1863	0.1117	0.1772	0.1417	0.1809	0.1579	0.14	0.1486	0.0905	0	0.1464	0.117	0.1063	0.1474	0.1139	0.1753	0.0746
HanGansu	0.075	0.1144	0.0588	0.0721	0.0529	0.0689	0.0777	0.0486	0.0689	0.0707	0.0475	0.0615	0.0555	0.0759	0.0627	0.0525	0.0515	0.0587	0.1464	0	0.0583	0.0484	0.044	0.0497	0.0861	0.0936
Dongxiang	0.0927	0.1477	0.0661	0.0741	0.0591	0.0799	0.084	0.0564	0.085	0.0791	0.0407	0.0839	0.0748	0.0848	0.0658	0.055	0.0628	0.0488	0.117	0.0583	0	0.0449	0.0568	0.0476	0.0923	0.0631
Mongolian	0.0749	0.1199	0.0523	0.0691	0.0394	0.0701	0.0803	0.0451	0.0637	0.0748	0.0364	0.0622	0.0622	0.0792	0.0601	0.0527	0.0469	0.0429	0.1063	0.0484	0.0449	0	0.0441	0.0134	0.0797	0.0635
HanShandong	0.0739	0.1217	0.0536	0.0696	0.0444	0.0642	0.0723	0.049	0.0663	0.0627	0.041	0.0581	0.0603	0.0752	0.0549	0.0474	0.0474	0.0618	0.1474	0.044	0.0568	0.0441	0	0.0451	0.0757	0.1022
Maonan	0.078	0.1383	0.0617	0.0808	0.0548	0.0825	0.0903	0.0464	0.0683	0.0718	0.0397	0.064	0.0749	0.0849	0.0701	0.0617	0.0532	0.0523	0.1139	0.0497	0.0476	0.0134	0.0451	0	0.0833	0.0647
Blang	0.0692	0.1639	0.0912	0.0827	0.0879	0.1147	0.1022	0.0733	0.0531	0.0838	0.0763	0.0563	0.0909	0.076	0.0895	0.0816	0.057	0.0885	0.1753	0.0861	0.0923	0.0797	0.0757	0.0833	0	0.1205
Uyghur	0.1131	0.1939	0.1063	0.1208	0.0861	0.1119	0.1391	0.0882	0.1079	0.1211	0.066	0.1092	0.0889	0.1165	0.1124	0.0895	0.0909	0.0588	0.0746	0.0936	0.0631	0.0635	0.1022	0.0647	0.1205	0

## Sheet: Da  dist (full-population)
	Li	Drung	WaCangyuan	WaXimeng	LisuLiuku	LisuFugong	Tu	NuFugong	NuGongshan	Bai	Dai	Aini	Salar	HanGuangdong	Deang	Mulam	Pumi	Yi	Zhuang	Kirgiz	Tajik	HanGansu	Dongxiang	Mongolian	Tibetan	HanShandong	Jino	Maonan	Blang	Uyghur
Li	0	0.1474	0.0958	0.0596	0.0511	0.0839	0.0571	0.0841	0.0871	0.0659	0.0539	0.0683	0.0767	0.057	0.0733	0.0507	0.0898	0.0645	0.0462	0.0884	0.169	0.0686	0.0915	0.0712	0.0852	0.0638	0.0827	0.0744	0.0614	0.1069
Drung	0.1474	0	0.1713	0.1411	0.1252	0.0876	0.1012	0.1168	0.0632	0.1102	0.1363	0.1276	0.1213	0.1204	0.1286	0.1562	0.11	0.1235	0.13	0.1378	0.2187	0.1058	0.1426	0.1116	0.1004	0.1172	0.1525	0.1321	0.1354	0.1784
WaCangyuan	0.0958	0.1713	0	0.0761	0.095	0.1104	0.087	0.1186	0.1387	0.1006	0.084	0.1016	0.0926	0.0949	0.0855	0.0921	0.1162	0.0849	0.0717	0.108	0.1611	0.0852	0.103	0.0802	0.1133	0.0821	0.0961	0.0946	0.0847	0.1248
WaXimeng	0.0596	0.1411	0.0761	0	0.0748	0.084	0.0589	0.0904	0.0838	0.0632	0.054	0.0695	0.056	0.0589	0.0624	0.0547	0.0876	0.0631	0.0435	0.0728	0.1377	0.0735	0.0793	0.0611	0.0699	0.0516	0.0948	0.0669	0.0499	0.0856
LisuLiuku	0.0511	0.1252	0.095	0.0748	0	0.0629	0.0501	0.063	0.0677	0.0436	0.0574	0.0602	0.0562	0.0588	0.0754	0.0662	0.0619	0.0527	0.0518	0.0751	0.1399	0.0494	0.0597	0.0422	0.0661	0.0502	0.0582	0.0502	0.0662	0.0864
LisuFugong	0.0839	0.0876	0.1104	0.084	0.0629	0	0.0631	0.0689	0.062	0.0525	0.0785	0.0856	0.0669	0.09	0.0927	0.0928	0.0654	0.0652	0.0774	0.0807	0.1481	0.0654	0.07	0.0626	0.0802	0.0656	0.0954	0.0738	0.0617	0.1082
Tu	0.0571	0.1012	0.087	0.0589	0.0501	0.0631	0	0.07	0.0671	0.0402	0.0644	0.0756	0.0354	0.0579	0.0549	0.0669	0.0448	0.0408	0.0458	0.0519	0.1256	0.0412	0.0562	0.0373	0.0459	0.0355	0.0779	0.0509	0.0763	0.0762
NuFugong	0.0841	0.1168	0.1186	0.0904	0.063	0.0689	0.07	0	0.0815	0.0667	0.096	0.1115	0.0664	0.1081	0.0809	0.0933	0.072	0.072	0.0808	0.081	0.1415	0.0644	0.0749	0.0655	0.0782	0.0617	0.0802	0.0781	0.0964	0.1006
NuGongshan	0.0871	0.0632	0.1387	0.0838	0.0677	0.062	0.0671	0.0815	0	0.0685	0.0792	0.0669	0.0707	0.0698	0.095	0.1089	0.0663	0.0767	0.0811	0.1002	0.1939	0.0716	0.0769	0.075	0.0725	0.0712	0.0943	0.0865	0.0809	0.1278
Bai	0.0659	0.1102	0.1006	0.0632	0.0436	0.0525	0.0402	0.0667	0.0685	0	0.0593	0.066	0.0437	0.046	0.065	0.0675	0.0649	0.0487	0.0477	0.0547	0.1229	0.0469	0.0529	0.0362	0.05	0.0433	0.0749	0.0395	0.0638	0.0794
Dai	0.0539	0.1363	0.084	0.054	0.0574	0.0785	0.0644	0.096	0.0792	0.0593	0	0.0705	0.0733	0.0451	0.07	0.0534	0.0949	0.0716	0.0357	0.0804	0.1688	0.063	0.083	0.058	0.092	0.0583	0.0742	0.0664	0.0476	0.1051
Aini	0.0683	0.1276	0.1016	0.0695	0.0602	0.0856	0.0756	0.1115	0.0669	0.066	0.0705	0	0.0656	0.0639	0.0747	0.0989	0.0774	0.0696	0.0676	0.1112	0.1826	0.0641	0.0799	0.0692	0.0767	0.0595	0.0794	0.0679	0.0753	0.1097
Salar	0.0767	0.1213	0.0926	0.056	0.0562	0.0669	0.0354	0.0664	0.0707	0.0437	0.0733	0.0656	0	0.07	0.0592	0.0759	0.0505	0.0455	0.0538	0.0454	0.1163	0.0489	0.0427	0.0357	0.0506	0.0361	0.0666	0.0415	0.0726	0.0687
HanGuangdong	0.057	0.1204	0.0949	0.0589	0.0588	0.09	0.0579	0.1081	0.0698	0.046	0.0451	0.0639	0.07	0	0.0654	0.0584	0.087	0.064	0.0388	0.0848	0.1712	0.0577	0.0855	0.0556	0.0704	0.0529	0.0818	0.0579	0.0495	0.1012
Deang	0.0733	0.1286	0.0855	0.0624	0.0754	0.0927	0.0549	0.0809	0.095	0.065	0.07	0.0747	0.0592	0.0654	0	0.0761	0.0721	0.0685	0.0499	0.0714	0.1361	0.0522	0.0783	0.0617	0.0773	0.0562	0.0738	0.0774	0.0919	0.0877
Mulam	0.0507	0.1562	0.0921	0.0547	0.0662	0.0928	0.0669	0.0933	0.1089	0.0675	0.0534	0.0989	0.0759	0.0584	0.0761	0	0.1025	0.0646	0.036	0.0874	0.1641	0.0681	0.0842	0.0682	0.0837	0.0701	0.0987	0.0783	0.069	0.1006
Pumi	0.0898	0.11	0.1162	0.0876	0.0619	0.0654	0.0448	0.072	0.0663	0.0649	0.0949	0.0774	0.0505	0.087	0.0721	0.1025	0	0.0575	0.074	0.083	0.1516	0.0567	0.0617	0.0513	0.0535	0.0544	0.0743	0.0635	0.0835	0.1005
Yi	0.0645	0.1235	0.0849	0.0631	0.0527	0.0652	0.0408	0.072	0.0767	0.0487	0.0716	0.0696	0.0455	0.064	0.0685	0.0646	0.0575	0	0.0517	0.0682	0.1322	0.0442	0.0556	0.0494	0.0453	0.0426	0.0702	0.0576	0.0709	0.0761
Zhuang	0.0462	0.13	0.0717	0.0435	0.0518	0.0774	0.0458	0.0808	0.0811	0.0477	0.0357	0.0676	0.0538	0.0388	0.0499	0.036	0.074	0.0517	0	0.0605	0.1405	0.0453	0.0648	0.041	0.0689	0.0428	0.0699	0.0498	0.0459	0.0868
Kirgiz	0.0884	0.1378	0.108	0.0728	0.0751	0.0807	0.0519	0.081	0.1002	0.0547	0.0804	0.1112	0.0454	0.0848	0.0714	0.0874	0.083	0.0682	0.0605	0	0.0868	0.0557	0.0519	0.0409	0.075	0.0629	0.0803	0.0539	0.0794	0.0596
Tajik	0.169	0.2187	0.1611	0.1377	0.1399	0.1481	0.1256	0.1415	0.1939	0.1229	0.1688	0.1826	0.1163	0.1712	0.1361	0.1641	0.1516	0.1322	0.1405	0.0868	0	0.1488	0.1144	0.1059	0.1464	0.1435	0.157	0.1132	0.1626	0.0718
HanGansu	0.0686	0.1058	0.0852	0.0735	0.0494	0.0654	0.0412	0.0644	0.0716	0.0469	0.063	0.0641	0.0489	0.0577	0.0522	0.0681	0.0567	0.0442	0.0453	0.0557	0.1488	0	0.0586	0.0451	0.0522	0.0393	0.0638	0.0497	0.0746	0.0916
Dongxiang	0.0915	0.1426	0.103	0.0793	0.0597	0.07	0.0562	0.0749	0.0769	0.0529	0.083	0.0799	0.0427	0.0855	0.0783	0.0842	0.0617	0.0556	0.0648	0.0519	0.1144	0.0586	0	0.0462	0.0677	0.0583	0.0807	0.0506	0.0874	0.0569
Mongolian	0.0712	0.1116	0.0802	0.0611	0.0422	0.0626	0.0373	0.0655	0.075	0.0362	0.058	0.0692	0.0357	0.0556	0.0617	0.0682	0.0513	0.0494	0.041	0.0409	0.1059	0.0451	0.0462	0	0.053	0.0359	0.061	0.0126	0.0643	0.0625
Tibetan	0.0852	0.1004	0.1133	0.0699	0.0661	0.0802	0.0459	0.0782	0.0725	0.05	0.092	0.0767	0.0506	0.0704	0.0773	0.0837	0.0535	0.0453	0.0689	0.075	0.1464	0.0522	0.0677	0.053	0	0.0485	0.1005	0.053	0.0871	0.1009
HanShandong	0.0638	0.1172	0.0821	0.0516	0.0502	0.0656	0.0355	0.0617	0.0712	0.0433	0.0583	0.0595	0.0361	0.0529	0.0562	0.0701	0.0544	0.0426	0.0428	0.0629	0.1435	0.0393	0.0583	0.0359	0.0485	0	0.063	0.0377	0.0603	0.0951
Jino	0.0827	0.1525	0.0961	0.0948	0.0582	0.0954	0.0779	0.0802	0.0943	0.0749	0.0742	0.0794	0.0666	0.0818	0.0738	0.0987	0.0743	0.0702	0.0699	0.0803	0.157	0.0638	0.0807	0.061	0.1005	0.063	0	0.0749	0.0874	0.1003
Maonan	0.0744	0.1321	0.0946	0.0669	0.0502	0.0738	0.0509	0.0781	0.0865	0.0395	0.0664	0.0679	0.0415	0.0579	0.0774	0.0783	0.0635	0.0576	0.0498	0.0539	0.1132	0.0497	0.0506	0.0126	0.053	0.0377	0.0749	0	0.0705	0.0673
Blang	0.0614	0.1354	0.0847	0.0499	0.0662	0.0617	0.0763	0.0964	0.0809	0.0638	0.0476	0.0753	0.0726	0.0495	0.0919	0.069	0.0835	0.0709	0.0459	0.0794	0.1626	0.0746	0.0874	0.0643	0.0871	0.0603	0.0874	0.0705	0	0.1101
Uyghur	0.1069	0.1784	0.1248	0.0856	0.0864	0.1082	0.0762	0.1006	0.1278	0.0794	0.1051	0.1097	0.0687	0.1012	0.0877	0.1006	0.1005	0.0761	0.0868	0.0596	0.0718	0.0916	0.0569	0.0625	0.1009	0.0951	0.1003	0.0673	0.1101	0

## Sheet: ling dist (full-loci)
	Li	Drung	LisuLiuku	LisuFugong	Tu	NuFugong	NuGongshan	Bai	Dai	Aini	Salar	HanGuangdong	Deang	Mulam	Pumi	Yi	Zhuang	Kirgiz	Tajik	HanGansu	Dongxiang	Mongolian	HanShandong	Maonan	Blang	Uyghur
Li	0	50000	50000	50000	50000	50000	50000	50000	0	50000	50000	50000	50000	0	50000	50000	0	50000	50000	50000	50000	50000	50000	0	50000	50000
Drung	50000	0	0	0	50000	0	0	0	50000	0	50000	7000	50000	50000	0	0	50000	50000	50000	7000	50000	50000	7000	50000	50000	50000
LisuLiuku	50000	0	0	0	50000	0	0	0	50000	0	50000	7000	50000	50000	0	0	50000	50000	50000	7000	50000	50000	7000	50000	50000	50000
LisuFugong	50000	0	0	0	50000	0	0	0	50000	0	50000	7000	50000	50000	0	0	50000	50000	50000	7000	50000	50000	7000	50000	50000	50000
Tu	50000	50000	50000	50000	0	50000	50000	50000	50000	50000	8000	50000	50000	50000	50000	50000	50000	8000	50000	50000	0	0	50000	50000	50000	8000
NuFugong	50000	0	0	0	50000	0	0	0	50000	0	50000	7000	50000	50000	0	0	50000	50000	50000	7000	50000	50000	7000	50000	50000	50000
NuGongshan	50000	0	0	0	50000	0	0	0	50000	0	50000	7000	50000	50000	0	0	50000	50000	50000	7000	50000	50000	7000	50000	50000	50000
Bai	50000	0	0	0	50000	0	0	0	50000	0	50000	7000	50000	50000	0	0	50000	50000	50000	7000	50000	50000	7000	50000	50000	50000
Dai	0	50000	50000	50000	50000	50000	50000	50000	0	50000	50000	50000	50000	0	50000	50000	0	50000	50000	50000	50000	50000	50000	0	50000	50000
Aini	50000	0	0	0	50000	0	0	0	50000	0	50000	7000	50000	50000	0	0	50000	50000	50000	7000	50000	50000	7000	50000	50000	50000
Salar	50000	50000	50000	50000	8000	50000	50000	50000	50000	50000	0	50000	50000	50000	50000	50000	50000	0	50000	50000	8000	8000	50000	50000	50000	0
HanGuangdong	50000	7000	7000	7000	50000	7000	7000	7000	50000	7000	50000	0	50000	50000	7000	7000	50000	50000	50000	0	50000	50000	0	50000	50000	50000
Deang	50000	50000	50000	50000	50000	50000	50000	50000	50000	50000	50000	50000	0	50000	50000	50000	50000	50000	50000	50000	50000	50000	50000	50000	0	50000
Mulam	0	50000	50000	50000	50000	50000	50000	50000	0	50000	50000	50000	50000	0	50000	50000	0	50000	50000	50000	50000	50000	50000	0	50000	50000
Pumi	50000	0	0	0	50000	0	0	0	50000	0	50000	7000	50000	50000	0	0	50000	50000	50000	7000	50000	50000	7000	50000	50000	50000
Yi	50000	0	0	0	50000	0	0	0	50000	0	50000	7000	50000	50000	0	0	50000	50000	50000	7000	50000	50000	7000	50000	50000	50000
Zhuang	0	50000	50000	50000	50000	50000	50000	50000	0	50000	50000	50000	50000	0	50000	50000	0	50000	50000	50000	50000	50000	50000	0	50000	50000
Kirgiz	50000	50000	50000	50000	8000	50000	50000	50000	50000	50000	0	50000	50000	50000	50000	50000	50000	0	50000	50000	8000	8000	50000	50000	50000	0
Tajik	50000	50000	50000	50000	50000	50000	50000	50000	50000	50000	50000	50000	50000	50000	50000	50000	50000	50000	0	50000	50000	50000	50000	50000	50000	50000
HanGansu	50000	7000	7000	7000	50000	7000	7000	7000	50000	7000	50000	0	50000	50000	7000	7000	50000	50000	50000	0	50000	50000	0	50000	50000	50000
Dongxiang	50000	50000	50000	50000	0	50000	50000	50000	50000	50000	8000	50000	50000	50000	50000	50000	50000	8000	50000	50000	0	0	50000	50000	50000	8000
Mongolian	50000	50000	50000	50000	0	50000	50000	50000	50000	50000	8000	50000	50000	50000	50000	50000	50000	8000	50000	50000	0	0	50000	50000	50000	8000
HanShandong	50000	7000	7000	7000	50000	7000	7000	7000	50000	7000	50000	0	50000	50000	7000	7000	50000	50000	50000	0	50000	50000	0	50000	50000	50000
Maonan	0	50000	50000	50000	50000	50000	50000	50000	0	50000	50000	50000	50000	0	50000	50000	0	50000	50000	50000	50000	50000	50000	0	50000	50000
Blang	50000	50000	50000	50000	50000	50000	50000	50000	50000	50000	50000	50000	0	50000	50000	50000	50000	50000	50000	50000	50000	50000	50000	50000	0	50000
Uyghur	50000	50000	50000	50000	8000	50000	50000	50000	50000	50000	0	50000	50000	50000	50000	50000	50000	0	50000	50000	8000	8000	50000	50000	50000	0

## Sheet: ling dist (full-population)
	Li	Drung	WaCangyuan	WaXimeng	LisuLiuku	LisuFugong	Tu	NuFugong	NuGongshan	Bai	Dai	Aini	Salar	HanGuangdong	Deang	Mulam	Pumi	Yi	Zhuang	Kirgiz	Tajik	HanGansu	Dongxiang	Mongolian	Tibetan	HanShandong	Jino	Maonan	Blang	Uyghur
Li	0	50000	50000	50000	50000	50000	50000	50000	50000	50000	0	50000	50000	50000	50000	0	50000	50000	0	50000	50000	50000	50000	50000	50000	50000	50000	0	50000	50000
Drung	50000	0	50000	50000	0	0	50000	0	0	0	50000	0	50000	7000	50000	50000	0	0	50000	50000	50000	7000	50000	50000	0	7000	0	50000	50000	50000
WaCangyuan	50000	50000	0	0	50000	50000	50000	50000	50000	50000	50000	50000	50000	50000	0	50000	50000	50000	50000	50000	50000	50000	50000	50000	50000	50000	50000	50000	0	50000
WaXimeng	50000	50000	0	0	50000	50000	50000	50000	50000	50000	50000	50000	50000	50000	0	50000	50000	50000	50000	50000	50000	50000	50000	50000	50000	50000	50000	50000	0	50000
LisuLiuku	50000	0	50000	50000	0	0	50000	0	0	0	50000	0	50000	7000	50000	50000	0	0	50000	50000	50000	7000	50000	50000	0	7000	0	50000	50000	50000
LisuFugong	50000	0	50000	50000	0	0	50000	0	0	0	50000	0	50000	7000	50000	50000	0	0	50000	50000	50000	7000	50000	50000	0	7000	0	50000	50000	50000
Tu	50000	50000	50000	50000	50000	50000	0	50000	50000	50000	50000	50000	8000	50000	50000	50000	50000	50000	50000	8000	50000	50000	0	0	50000	50000	50000	50000	50000	8000
NuFugong	50000	0	50000	50000	0	0	50000	0	0	0	50000	0	50000	7000	50000	50000	0	0	50000	50000	50000	7000	50000	50000	0	7000	0	50000	50000	50000
NuGongshan	50000	0	50000	50000	0	0	50000	0	0	0	50000	0	50000	7000	50000	50000	0	0	50000	50000	50000	7000	50000	50000	0	7000	0	50000	50000	50000
Bai	50000	0	50000	50000	0	0	50000	0	0	0	50000	0	50000	7000	50000	50000	0	0	50000	50000	50000	7000	50000	50000	0	7000	0	50000	50000	50000
Dai	0	50000	50000	50000	50000	50000	50000	50000	50000	50000	0	50000	50000	50000	50000	0	50000	50000	0	50000	50000	50000	50000	50000	50000	50000	50000	0	50000	50000
Aini	50000	0	50000	50000	0	0	50000	0	0	0	50000	0	50000	7000	50000	50000	0	0	50000	50000	50000	7000	50000	50000	0	7000	0	50000	50000	50000
Salar	50000	50000	50000	50000	50000	50000	8000	50000	50000	50000	50000	50000	0	50000	50000	50000	50000	50000	50000	0	50000	50000	8000	8000	50000	50000	50000	50000	50000	0
HanGuangdong	50000	7000	50000	50000	7000	7000	50000	7000	7000	7000	50000	7000	50000	0	50000	50000	7000	7000	50000	50000	50000	0	50000	50000	7000	0	7000	50000	50000	50000
Deang	50000	50000	0	0	50000	50000	50000	50000	50000	50000	50000	50000	50000	50000	0	50000	50000	50000	50000	50000	50000	50000	50000	50000	50000	50000	50000	50000	0	50000
Mulam	0	50000	50000	50000	50000	50000	50000	50000	50000	50000	0	50000	50000	50000	50000	0	50000	50000	0	50000	50000	50000	50000	50000	50000	50000	50000	0	50000	50000
Pumi	50000	0	50000	50000	0	0	50000	0	0	0	50000	0	50000	7000	50000	50000	0	0	50000	50000	50000	7000	50000	50000	0	7000	0	50000	50000	50000
Yi	50000	0	50000	50000	0	0	50000	0	0	0	50000	0	50000	7000	50000	50000	0	0	50000	50000	50000	7000	50000	50000	0	7000	0	50000	50000	50000
Zhuang	0	50000	50000	50000	50000	50000	50000	50000	50000	50000	0	50000	50000	50000	50000	0	50000	50000	0	50000	50000	50000	50000	50000	50000	50000	50000	0	50000	50000
Kirgiz	50000	50000	50000	50000	50000	50000	8000	50000	50000	50000	50000	50000	0	50000	50000	50000	50000	50000	50000	0	50000	50000	8000	8000	50000	50000	50000	50000	50000	0
Tajik	50000	50000	50000	50000	50000	50000	50000	50000	50000	50000	50000	50000	50000	50000	50000	50000	50000	50000	50000	50000	0	50000	50000	50000	50000	50000	50000	50000	50000	50000
HanGansu	50000	7000	50000	50000	7000	7000	50000	7000	7000	7000	50000	7000	50000	0	50000	50000	7000	7000	50000	50000	50000	0	50000	50000	7000	0	7000	50000	50000	50000
Dongxiang	50000	50000	50000	50000	50000	50000	0	50000	50000	50000	50000	50000	8000	50000	50000	50000	50000	50000	50000	8000	50000	50000	0	0	50000	50000	50000	50000	50000	8000
Mongolian	50000	50000	50000	50000	50000	50000	0	50000	50000	50000	50000	50000	8000	50000	50000	50000	50000	50000	50000	8000	50000	50000	0	0	50000	50000	50000	50000	50000	8000
Tibetan	50000	0	50000	50000	0	0	50000	0	0	0	50000	0	50000	7000	50000	50000	0	0	50000	50000	50000	7000	50000	50000	0	7000	0	50000	50000	50000
HanShandong	50000	7000	50000	50000	7000	7000	50000	7000	7000	7000	50000	7000	50000	0	50000	50000	7000	7000	50000	50000	50000	0	50000	50000	7000	0	7000	50000	50000	50000
Jino	50000	0	50000	50000	0	0	50000	0	0	0	50000	0	50000	7000	50000	50000	0	0	50000	50000	50000	7000	50000	50000	0	7000	0	50000	50000	50000
Maonan	0	50000	50000	50000	50000	50000	50000	50000	50000	50000	0	50000	50000	50000	50000	0	50000	50000	0	50000	50000	50000	50000	50000	50000	50000	50000	0	50000	50000
Blang	50000	50000	0	0	50000	50000	50000	50000	50000	50000	50000	50000	50000	50000	0	50000	50000	50000	50000	50000	50000	50000	50000	50000	50000	50000	50000	50000	0	50000
Uyghur	50000	50000	50000	50000	50000	50000	8000	50000	50000	50000	50000	50000	0	50000	50000	50000	50000	50000	50000	0	50000	50000	8000	8000	50000	50000	50000	50000	50000	0

## Sheet: geo_dist (full-loci)
	Li	Drung	LisuLiuku	LisuFugong	Tu	NuFugong	NuGongshan	Bai	Dai	Aini	Salar	HanGuangdong	Deang	Mulam	Pumi	Yi	Zhuang	Kirgiz	Tajik	HanGansu	Dongxiang	Mongolian	HanShandong	Maonan	Blang	Uyghur
Li	0	13.0325	11.8045	12.3824	18.7958	12.3824	13.0325	10.6286	8.56673	8.56673	17.7516	5.21983	10.9519	5.70803	11.7203	11.3363	5.36004	35.7875	35.0258	19.6173	17.2772	31.0966	19.0668	5.70749	10.9519	34.0811
Drung	13.0325	0	1.90678	0.858588	9.51115	0.858588	0	2.56233	6.04375	6.04375	8.73325	13.0141	4.3006	9.54072	1.45254	1.90127	8.11852	22.7556	22.0309	10.7189	8.87669	26.8759	18.4689	9.07411	4.3006	21.3484
LisuLiuku	11.8045	1.90678	0	1.06015	11.3121	1.06015	1.90678	1.26821	4.22038	4.22038	10.4879	12.4886	2.4116	9.07171	0.796185	2.22745	7.31006	24.086	23.2489	12.5076	10.563	28.436	19.4767	8.56279	2.4116	22.9982
LisuFugong	12.3824	0.858588	1.06015	0	10.2766	0	0.858588	1.78994	5.19266	5.19266	9.46871	12.6453	3.46926	9.18348	0.666358	1.71632	7.61442	23.4172	22.6461	11.4769	9.57062	27.5068	18.8123	8.69671	3.46926	22.1343
Tu	18.7958	9.51115	11.3121	10.2766	0	10.2766	9.51115	11.3451	14.864	14.864	1.04419	15.9419	13.7086	13.305	10.6096	9.61367	13.5475	21.0771	21.2017	1.22011	1.65554	17.8594	12.6209	13.1668	13.7086	17.1747
NuFugong	12.3824	0.858588	1.06015	0	10.2766	0	0.858588	1.78994	5.19266	5.19266	9.46871	12.6453	3.46926	9.18348	0.666358	1.71632	7.61442	23.4172	22.6461	11.4769	9.57062	27.5068	18.8123	8.69671	3.46926	22.1343
NuGongshan	13.0325	0	1.90678	0.858588	9.51115	0.858588	0	2.56233	6.04375	6.04375	8.73325	13.0141	4.3006	9.54072	1.45254	1.90127	8.11852	22.7556	22.0309	10.7189	8.87669	26.8759	18.4689	9.07411	4.3006	21.3484
Bai	10.6286	2.56233	1.26821	1.78994	11.3451	1.78994	2.56233	0	3.61646	3.61646	10.4515	11.2237	2.61698	7.81558	1.12668	1.75296	6.0435	25.1925	24.3987	12.5076	10.4288	28.0635	18.6875	7.30364	2.61698	23.9079
Dai	8.56673	6.04375	4.22038	5.19266	14.864	5.19266	6.04375	3.61646	0	0	13.9334	10.8244	2.48238	7.93155	4.61228	5.27013	5.69063	27.9974	27.0405	15.9994	13.837	31.0603	20.8724	7.41029	2.48238	27.1791
Aini	8.56673	6.04375	4.22038	5.19266	14.864	5.19266	6.04375	3.61646	0	0	13.9334	10.8244	2.48238	7.93155	4.61228	5.27013	5.69063	27.9974	27.0405	15.9994	13.837	31.0603	20.8724	7.41029	2.48238	27.1791
Salar	17.7516	8.73325	10.4879	9.46871	1.04419	9.46871	8.73325	10.4515	13.9334	13.9334	0	14.9374	12.8668	12.2677	9.76417	8.70795	12.5052	21.7333	21.7801	2.06683	0.80677	18.365	12.3548	12.1255	12.8668	18.0152
HanGuangdong	5.21983	13.0141	12.4886	12.6453	15.9419	12.6453	13.0141	11.2237	10.8244	10.8244	14.9374	0	12.6565	3.47353	12.076	11.1137	5.29371	35.1068	34.6346	16.5177	14.3032	26.1823	13.9662	3.94868	12.6565	32.4897
Deang	10.9519	4.3006	2.4116	3.46926	13.7086	3.46926	4.3006	2.61698	2.48238	2.48238	12.8668	12.6565	0	9.46342	3.10262	4.3073	7.36783	25.5517	24.572	14.8982	12.9086	30.6599	21.2397	8.93142	0	24.906
Mulam	5.70803	9.54072	9.07171	9.18348	13.305	9.18348	9.54072	7.81558	7.93155	7.93155	12.2677	3.47353	9.46342	0	8.62592	7.64018	2.25984	31.7539	31.2334	14.0446	11.7292	25.7454	14.1658	0.532259	9.46342	29.3618
Pumi	11.7203	1.45254	0.796185	0.666358	10.6096	0.666358	1.45254	1.12668	4.61228	4.61228	9.76417	12.076	3.10262	8.62592	0	1.44794	6.99573	24.0825	23.3065	11.7967	9.81517	27.6537	18.6961	8.13062	3.10262	22.7855
Yi	11.3363	1.90127	2.22745	1.71632	9.61367	1.71632	1.90127	1.75296	5.27013	5.27013	8.70795	11.1137	4.3073	7.64018	1.44794	0	6.2797	24.5009	23.8309	10.7676	8.67612	26.3534	17.2503	7.17614	4.3073	22.8296
Zhuang	5.36004	8.11852	7.31006	7.61442	13.5475	7.61442	8.11852	6.0435	5.69063	5.69063	12.5052	5.29371	7.36783	2.25984	6.99573	6.2797	0	30.7551	30.1093	14.4353	12.0872	27.322	16.0971	1.75973	7.36783	28.788
Kirgiz	35.7875	22.7556	24.086	23.4172	21.0771	23.4172	22.7556	25.1925	27.9974	27.9974	21.7333	35.1068	25.5517	31.7539	24.0825	24.5009	30.7551	0	1.94006	21.3311	22.5386	32.6165	33.162	31.3766	25.5517	6.17662
Tajik	35.0258	22.0309	23.2489	22.6461	21.2017	22.6461	22.0309	24.3987	27.0405	27.0405	21.7801	34.6346	24.572	31.2334	23.3065	23.8309	30.1093	1.94006	0	21.5653	22.5866	33.6898	33.5258	30.8333	24.572	7.67932
HanGansu	19.6173	10.7189	12.5076	11.4769	1.22011	11.4769	10.7189	12.5076	15.9994	15.9994	2.06683	16.5177	14.8982	14.0446	11.7967	10.7676	14.4353	21.3311	21.5653	0	2.34808	16.6785	12.0308	13.9432	14.8982	17.1262
Dongxiang	17.2772	8.87669	10.563	9.57062	1.65554	9.57062	8.87669	10.4288	13.837	13.837	0.80677	14.3032	12.9086	11.7292	9.81517	8.67612	12.0872	22.5386	22.5866	2.34808	0	18.061	11.6219	11.6137	12.9086	18.7834
Mongolian	31.0966	26.8759	28.436	27.5068	17.8594	27.5068	26.8759	28.0635	31.0603	31.0603	18.365	26.1823	30.6599	25.7454	27.6537	26.3534	27.322	32.6165	33.6898	16.6785	18.061	0	12.4342	25.9748	30.6599	26.6322
HanShandong	19.0668	18.4689	19.4767	18.8123	12.6209	18.8123	18.4689	18.6875	20.8724	20.8724	12.3548	13.9662	21.2397	14.1658	18.6961	17.2503	16.0971	33.162	33.5258	12.0308	11.6219	12.4342	0	14.5059	21.2397	28.3752
Maonan	5.70749	9.07411	8.56279	8.69671	13.1668	8.69671	9.07411	7.30364	7.41029	7.41029	12.1255	3.94868	8.93142	0.532259	8.13062	7.17614	1.75973	31.3766	30.8333	13.9432	11.6137	25.9748	14.5059	0	8.93142	29.0655
Blang	10.9519	4.3006	2.4116	3.46926	13.7086	3.46926	4.3006	2.61698	2.48238	2.48238	12.8668	12.6565	0	9.46342	3.10262	4.3073	7.36783	25.5517	24.572	14.8982	12.9086	30.6599	21.2397	8.93142	0	24.906
Uyghur	34.0811	21.3484	22.9982	22.1343	17.1747	22.1343	21.3484	23.9079	27.1791	27.1791	18.0152	32.4897	24.906	29.3618	22.7855	22.8296	28.788	6.17662	7.67932	17.1262	18.7834	26.6322	28.3752	29.0655	24.906	0

## Sheet: geo_dist (full-population)
	Li	Drung	WaCangyuan	WaXimeng	LisuLiuku	LisuFugong	Tu	NuFugong	NuGongshan	Bai	Dai	Aini	Salar	HanGuangdong	Deang	Mulam	Pumi	Yi	Zhuang	Kirgiz	Tajik	HanGansu	Dongxiang	Mongolian	Tibetan	HanShandong	Jino	Maonan	Blang	Uyghur
Li	0	13.0325	10.2825	9.80822	11.8045	12.3824	18.7958	12.3824	13.0325	10.6286	8.56673	8.56673	17.7516	5.21983	10.9519	5.70803	11.7203	11.3363	5.36004	35.7875	35.0258	19.6173	17.2772	31.0966	19.6284	19.0668	8.38158	5.70749	10.9519	34.0811
Drung	13.0325	0	4.61976	5.16889	1.90678	0.858588	9.51115	0.858588	0	2.56233	6.04375	6.04375	8.73325	13.0141	4.3006	9.54072	1.45254	1.90127	8.11852	22.7556	22.0309	10.7189	8.87669	26.8759	6.88512	18.4689	6.08189	9.07411	4.3006	21.3484
WaCangyuan	10.2825	4.61976	0	0.603372	2.71451	3.76577	13.8864	3.76577	4.61976	2.59813	1.82248	1.82248	13.0152	12.0745	0.671992	8.93173	3.3036	4.34709	6.79813	26.1857	25.2197	15.0624	13.0156	30.6421	9.7549	21.0078	1.96781	8.39953	0.671992	25.4654
WaXimeng	9.80822	5.16889	0.603372	0	3.27223	4.31122	14.3444	4.31122	5.16889	3.0055	1.26832	1.26832	13.4565	11.8098	1.2263	8.75296	3.81351	4.75559	6.57007	26.7744	25.7983	15.511	13.4307	30.9566	10.3412	21.147	1.43556	8.22253	1.2263	26.0686
LisuLiuku	11.8045	1.90678	2.71451	3.27223	0	1.06015	11.3121	1.06015	1.90678	1.26821	4.22038	4.22038	10.4879	12.4886	2.4116	9.07171	0.796185	2.22745	7.31006	24.086	23.2489	12.5076	10.563	28.436	7.82452	19.4767	4.28194	8.56279	2.4116	22.9982
LisuFugong	12.3824	0.858588	3.76577	4.31122	1.06015	0	10.2766	0	0.858588	1.78994	5.19266	5.19266	9.46871	12.6453	3.46926	9.18348	0.666358	1.71632	7.61442	23.4172	22.6461	11.4769	9.57062	27.5068	7.35154	18.8123	5.23543	8.69671	3.46926	22.1343
Tu	18.7958	9.51115	13.8864	14.3444	11.3121	10.2766	0	10.2766	9.51115	11.3451	14.864	14.864	1.04419	15.9419	13.7086	13.305	10.6096	9.61367	13.5475	21.0771	21.2017	1.22011	1.65554	17.8594	11.5374	12.6209	14.8224	13.1668	13.7086	17.1747
NuFugong	12.3824	0.858588	3.76577	4.31122	1.06015	0	10.2766	0	0.858588	1.78994	5.19266	5.19266	9.46871	12.6453	3.46926	9.18348	0.666358	1.71632	7.61442	23.4172	22.6461	11.4769	9.57062	27.5068	7.35154	18.8123	5.23543	8.69671	3.46926	22.1343
NuGongshan	13.0325	0	4.61976	5.16889	1.90678	0.858588	9.51115	0.858588	0	2.56233	6.04375	6.04375	8.73325	13.0141	4.3006	9.54072	1.45254	1.90127	8.11852	22.7556	22.0309	10.7189	8.87669	26.8759	6.88512	18.4689	6.08189	9.07411	4.3006	21.3484
Bai	10.6286	2.56233	2.59813	3.0055	1.26821	1.78994	11.3451	1.78994	2.56233	0	3.61646	3.61646	10.4515	11.2237	2.61698	7.81558	1.12668	1.75296	6.0435	25.1925	24.3987	12.5076	10.4288	28.0635	9.02726	18.6875	3.62097	7.30364	2.61698	23.9079
Dai	8.56673	6.04375	1.82248	1.26832	4.22038	5.19266	14.864	5.19266	6.04375	3.61646	0	0	13.9334	10.8244	2.48238	7.93155	4.61228	5.27013	5.69063	27.9974	27.0405	15.9994	13.837	31.0603	11.5711	20.8724	0.206139	7.41029	2.48238	27.1791
Aini	8.56673	6.04375	1.82248	1.26832	4.22038	5.19266	14.864	5.19266	6.04375	3.61646	0	0	13.9334	10.8244	2.48238	7.93155	4.61228	5.27013	5.69063	27.9974	27.0405	15.9994	13.837	31.0603	11.5711	20.8724	0.206139	7.41029	2.48238	27.1791
Salar	17.7516	8.73325	13.0152	13.4565	10.4879	9.46871	1.04419	9.46871	8.73325	10.4515	13.9334	13.9334	0	14.9374	12.8668	12.2677	9.76417	8.70795	12.5052	21.7333	21.7801	2.06683	0.80677	18.365	11.3389	12.3548	13.8852	12.1255	12.8668	18.0152
HanGuangdong	5.21983	13.0141	12.0745	11.8098	12.4886	12.6453	15.9419	12.6453	13.0141	11.2237	10.8244	10.8244	14.9374	0	12.6565	3.47353	12.076	11.1137	5.29371	35.1068	34.6346	16.5177	14.3032	26.1823	19.8936	13.9662	10.6185	3.94868	12.6565	32.4897
Deang	10.9519	4.3006	0.671992	1.2263	2.4116	3.46926	13.7086	3.46926	4.3006	2.61698	2.48238	2.48238	12.8668	12.6565	0	9.46342	3.10262	4.3073	7.36783	25.5517	24.572	14.8982	12.9086	30.6599	9.11769	21.2397	2.63455	8.93142	0	24.906
Mulam	5.70803	9.54072	8.93173	8.75296	9.07171	9.18348	13.305	9.18348	9.54072	7.81558	7.93155	7.93155	12.2677	3.47353	9.46342	0	8.62592	7.64018	2.25984	31.7539	31.2334	14.0446	11.7292	25.7454	16.4202	14.1658	7.73224	0.532259	9.46342	29.3618
Pumi	11.7203	1.45254	3.3036	3.81351	0.796185	0.666358	10.6096	0.666358	1.45254	1.12668	4.61228	4.61228	9.76417	12.076	3.10262	8.62592	0	1.44794	6.99573	24.0825	23.3065	11.7967	9.81517	27.6537	7.98623	18.6961	4.642	8.13062	3.10262	22.7855
Yi	11.3363	1.90127	4.34709	4.75559	2.22745	1.71632	9.61367	1.71632	1.90127	1.75296	5.27013	5.27013	8.70795	11.1137	4.3073	7.64018	1.44794	0	6.2797	24.5009	23.8309	10.7676	8.67612	26.3534	8.78187	17.2503	5.24532	7.17614	4.3073	22.8296
Zhuang	5.36004	8.11852	6.79813	6.57007	7.31006	7.61442	13.5475	7.61442	8.11852	6.0435	5.69063	5.69063	12.5052	5.29371	7.36783	2.25984	6.99573	6.2797	0	30.7551	30.1093	14.4353	12.0872	27.322	14.9628	16.0971	5.48925	1.75973	7.36783	28.788
Kirgiz	35.7875	22.7556	26.1857	26.7744	24.086	23.4172	21.0771	23.4172	22.7556	25.1925	27.9974	27.9974	21.7333	35.1068	25.5517	31.7539	24.0825	24.5009	30.7551	0	1.94006	21.3311	22.5386	32.6165	16.4345	33.162	28.1206	31.3766	25.5517	6.17662
Tajik	35.0258	22.0309	25.2197	25.7983	23.2489	22.6461	21.2017	22.6461	22.0309	24.3987	27.0405	27.0405	21.7801	34.6346	24.572	31.2334	23.3065	23.8309	30.1093	1.94006	0	21.5653	22.5866	33.6898	15.481	33.5258	27.174	30.8333	24.572	7.67932
HanGansu	19.6173	10.7189	15.0624	15.511	12.5076	11.4769	1.22011	11.4769	10.7189	12.5076	15.9994	15.9994	2.06683	16.5177	14.8982	14.0446	11.7967	10.7676	14.4353	21.3311	21.5653	0	2.34808	16.6785	12.6261	12.0308	15.9518	13.9432	14.8982	17.1262
Dongxiang	17.2772	8.87669	13.0156	13.4307	10.563	9.57062	1.65554	9.57062	8.87669	10.4288	13.837	13.837	0.80677	14.3032	12.9086	11.7292	9.81517	8.67612	12.0872	22.5386	22.5866	2.34808	0	18.061	11.9247	11.6219	13.7772	11.6137	12.9086	18.7834
Mongolian	31.0966	26.8759	30.6421	30.9566	28.436	27.5068	17.8594	27.5068	26.8759	28.0635	31.0603	31.0603	18.365	26.1823	30.6599	25.7454	27.6537	26.3534	27.322	32.6165	33.6898	16.6785	18.061	0	29.1813	12.4342	30.9495	25.9748	30.6599	26.6322
Tibetan	19.6284	6.88512	9.7549	10.3412	7.82452	7.35154	11.5374	7.35154	6.88512	9.02726	11.5711	11.5711	11.3389	19.8936	9.11769	16.4202	7.98623	8.78187	14.9628	16.4345	15.481	12.6261	11.9247	29.1813	0	23.2968	11.6998	15.958	9.11769	16.2529
HanShandong	19.0668	18.4689	21.0078	21.147	19.4767	18.8123	12.6209	18.8123	18.4689	18.6875	20.8724	20.8724	12.3548	13.9662	21.2397	14.1658	18.6961	17.2503	16.0971	33.162	33.5258	12.0308	11.6219	12.4342	23.2968	0	20.7165	14.5059	21.2397	28.3752
Jino	8.38158	6.08189	1.96781	1.43556	4.28194	5.23543	14.8224	5.23543	6.08189	3.62097	0.206139	0.206139	13.8852	10.6185	2.63455	7.73224	4.642	5.24532	5.48925	28.1206	27.174	15.9518	13.7772	30.9495	11.6998	20.7165	0	7.21177	2.63455	27.2612
Maonan	5.70749	9.07411	8.39953	8.22253	8.56279	8.69671	13.1668	8.69671	9.07411	7.30364	7.41029	7.41029	12.1255	3.94868	8.93142	0.532259	8.13062	7.17614	1.75973	31.3766	30.8333	13.9432	11.6137	25.9748	15.958	14.5059	7.21177	0	8.93142	29.0655
Blang	10.9519	4.3006	0.671992	1.2263	2.4116	3.46926	13.7086	3.46926	4.3006	2.61698	2.48238	2.48238	12.8668	12.6565	0	9.46342	3.10262	4.3073	7.36783	25.5517	24.572	14.8982	12.9086	30.6599	9.11769	21.2397	2.63455	8.93142	0	24.906
Uyghur	34.0811	21.3484	25.4654	26.0686	22.9982	22.1343	17.1747	22.1343	21.3484	23.9079	27.1791	27.1791	18.0152	32.4897	24.906	29.3618	22.7855	22.8296	28.788	6.17662	7.67932	17.1262	18.7834	26.6322	16.2529	28.3752	27.2612	29.0655	24.906	0
